# Supplementary material for: Structural basis for lipid-mediated activation of G protein-coupled receptor GPR55
Source: Nat Commun. 2025 Feb 25;16:1973. doi: 10.1038/s41467-025-57204-y (PMC11861906; doi:10.1038/s41467-025-57204-y)
Supplement: Supplementary file 4 — Source Data [file 41467_2025_57204_MOESM4_ESM.zip › Source Data/Source Data.xlsx]

## Sheet: Fig. 2b
ML184	pEC50								Plotted			Plotted	Plotted
		1	2	3	4	5	6	7	Mean	SEM	N	Lower 95% CI of mean	Upper 95% CI of mean
	wt	7.21	7.27	7.08	7.34	7.55	7.46	7.55	7.35	0.07	7	7.19	7.53
	T176A	7.05	7.08	7.33	6.96				7.11	0.08	7	6.91	7.31
	R253A	7.88	7.69	7.96					7.84	0.08	3	7.5	8.18
	N171Q	5.97	5.73	5.85					5.85	0.07	3	5.55	6.15
	N171A	5.91	5.99	6.03					5.98	0.04	3	5.81	6.15
	G152F	7.6	7.77	7.61					7.66	0.06	3	7.4	7.92
	G152W	8.86	8.88	8.88					8.87	0.01	3	8.83	8.91
	Cryo-EM (G67A)	7.74	7.84	7.74	7.66	7.74			7.74	0.03	5	7.66	7.82

## Sheet: Fig. 2d
LPI	pEC50								Plotted			Plotted	Plotted
		1	2	3	4	5	6	7	Mean	SEM	N	Lower 95% CI of mean	Upper 95% CI of mean
	wt	7.3	7.47	7.38	7.7	7.13	7.57	7.63	7.45	0.08	7	7.25	7.65
	T176A	6.92	6.94	7.01	6.97				6.96	0.02	4	6.9	7.02
	R253A	5.26	5	5.25					5.17	0.09	3	4.78	5.56
	N171Q	6.62	6.67	6.87					6.72	0.08	3	6.38	7.06
	N171A	6.72	6.5	6.62					6.61	0.06	3	6.35	6.87
	G152F	6.77	6.77	6.84					6.79	0.02	3	6.7	6.88
	G152W	6.95	7.02	7.03					7	0.03	3	6.87	7.13
	Cryo-EM (G67A)	7.43	7.58	7.32	7.4	7.25			7.4	0.06	3	7.14	7.66

## Sheet: Fig. 2f
		Plotted	Plotted	Plotted	Plotted	Plotted	Plotted	Plotted	Plotted
Basal Activation (%)		1	2	3	4	5	6	7	Mean	SEM	N
	wt	74.88	64.38	69.49	60.99	58.28	57.05	63.59	64.09	2.38	7
	T176A	50.4	48.56	44.46	50.73				48.54	1.44	4
	R253A	9.7	18.16	10.14					12.67	2.75	3
	N171Q	16.67	17.13	21.96					18.59	1.69	3
	N171A	21.48	10.59	15.25					15.77	3.15	3
	G152F	55.91	51.26	46.63					51.27	2.68	3
	G152W	41.2	43.6	36.29					40.36	2.15	3
	mock	8.05	-7.18	-12.56	13.65				0.49	6.19	4
	Cryo-EM (G67A)	32.16	59.43	48.04	59.91	39.99			47.91	5.42	5
		Plotted	Plotted	Plotted	Plotted	Plotted	Plotted	Plotted	Plotted
Efficacy ML184 (%)		1	2	3	4	5	6	7	Mean	SEM	N
	wt	104.23	93.92	102.23	99.43	97	93.81	93.5	97.73	1.64	7
	T176A	95.94	95.54	99.88	100.36				97.93	1.27	4
	R253A	93.81	103.67	104.3					100.59	3.39	3
	N171Q	78.2	73.53	71.4					74.38	2.01	3
	N171A	78.38	68.05	68.22					71.55	3.42	3
	G152F	108.15	108.65	100.94					105.91	2.49	3
	G152W	105.8	105.87	102.55					104.74	1.1	3
	mock	-10.01	-13.12	-15.25	-0.55				-9.73	3.25	4
	Cryo-EM (G67A)	90.63	95.56	91.21	92.13	86.14			91.13	1.51	5
		Plotted	Plotted	Plotted	Plotted	Plotted	Plotted	Plotted	Plotted
Efficacy ML184 (%)		1	2	3	4	5	6	7	Mean	SEM	N
	wt	92.44	81.62	89.27	83.74	81.34	81.2	81.44	84.44	1.72	7
	T176A	84.87	79.1	90.87	85.97				85.2	2.42	4
	R253A	31.9	44.6	31.18					35.89	4.36	3
	N171Q	81.19	88.91	80.52					83.54	2.69	3
	N171A	86.47	84.6	77.09					82.72	2.86	3
	G152F	93.3	97.2	86.03					92.18	3.27	3
	G152W	91.26	102.1	87.3					93.55	4.42	3
	mock	-15.42	-15.76	-28.27	-3.67				-15.78	5.03	4
	Cryo-EM (G67A)	70.17	89.32	81.31	86.03	75.58			80.48	3.47	5

## Sheet: Fig. 5b
GPR55-wt-G13									Plotted	Plotted
ML184	Concentration (M)	1	2	3	4	5	6	7	Mean	SEM	N
	3e-05	-0.04315	-0.0424	-0.0469661		-0.0633	-0.0523	-0.0458	-0.048986	0.00292279	6
	1e-05	-0.0432	-0.0425	-0.0447471	-0.05505	-0.05815	-0.05235	-0.0479	-0.0491282	0.00215056	7
	3e-06	-0.03895	-0.0369	-0.039867	-0.05045	-0.0546	-0.0473	-0.0435	-0.0445096	0.00228696	7
	1e-06	-0.0356	-0.0355	-0.0345801	-0.04645	-0.05195	-0.0436	-0.0401	-0.0411114	0.00229335	7
	3e-07	-0.0319	-0.02835	-0.0307204	-0.04075	-0.04615	-0.03965	-0.0363	-0.0362601	0.0022211	7
	1e-07	-0.02435	-0.027	-0.0281983	-0.03465	-0.0405	-0.0336	-0.03215	-0.0314926	0.0019061	7
	3e-08	-0.0194	-0.02015	-0.0213709	-0.02685	-0.0337	-0.0261	-0.02555	-0.0247316	0.00173895	7
	1e-08	-0.0117	-0.0121	-0.0134874	-0.01975	-0.02405	-0.0195	-0.01805	-0.0169482	0.00162278	7
	3e-09	-0.00365	-0.00545	-0.00712427	-0.01145	-0.01215	-0.0111	-0.0113	-0.00888918	0.00119764	7
	1e-09	0	-0.00175	-0.000479477	-0.00615	-0.0031	-0.00375	-0.00495	-0.00288278	0.000796893	7
	3e-10			-0.00866264	-0.00545	-0.00425	0.0015	-0.00785	-0.00494253	0.00160668	5
	1e-10
	3e-11
	1e-11
GPR55-wt-G13									Plotted	Plotted
LPI	Concentration (M)	1	2	3	4	5	6	7	Mean	SEM	N
	3e-05	-0.0253	-0.02195	-0.0295489		-0.02685	-0.0366	-0.0239	-0.0273582	0.00194302	6
	1e-05	-0.02765	-0.01955	-0.0282271	-0.03425	-0.0249	-0.03755	-0.02685	-0.0284253	0.00207762	7
	3e-06	-0.0283	-0.02265	-0.0274503	-0.0342	-0.02565	-0.03665	-0.02785	-0.0289643	0.00169821	7
	1e-06	-0.02815	-0.02015	-0.0267563	-0.03325	-0.02505	-0.0372	-0.02725	-0.028258	0.00193882	7
	3e-07	-0.022	-0.0198	-0.0241911	-0.03115	-0.02165	-0.0329	-0.0263	-0.0254273	0.00174122	7
	1e-07	-0.017	-0.01655	-0.0191322	-0.02565	-0.01555	-0.0277	-0.02205	-0.0205189	0.00165978	7
	3e-08	-0.0108	-0.00985	-0.0136423	-0.02135	-0.0071	-0.01945	-0.01495	-0.0138775	0.00180545	7
	1e-08	-0.0068	-0.0039	-0.0084366	-0.0117	0.0006	-0.0131	-0.0074	-0.00724809	0.00161942	7
	3e-09	-0.0016	-0.0028	-0.00345819	-0.00925	0.00705	-0.0033	-0.00315	-0.00235831	0.00168732	7
	1e-09	0	-0.0023	-0.00160932	-0.00325	0.0097	-0.00315	-0.0005	-0.000158474	0.00158133	7
	3e-10			-0.0113884	-0.0038	0.0053	-0.01155	-0.0037	-0.00502767	0.00277798	5
	1e-10
	3e-11
	1e-11
GPR55-wt-G13									Plotted	Plotted
U-46619	Concentration (M)	1	2	3	4	5	6	7	Mean	SEM	N
	3e-05
	1e-05
	3e-06
	1e-06		-0.00025	0.0027					0.001225	0.00104298	2
	3e-07	-0.00245	-0.002	0.00475					0.0001	0.00190132	3
	1e-07	-0.0029	-0.00285	0.0011					-0.00155	0.00108192	3
	3e-08	-0.0043	-0.0043	-0.0036					-0.00406667	0.000190516	3
	1e-08	0.0007	-0.00345	-0.02005					-0.0076	0.00517596	3
	3e-09	-0.00055	-0.00395	0.00295					-0.000516667	0.0016264	3
	1e-09	0.00165	-0.0045	-0.0016					-0.00148333	0.00145035	3
	3e-10	0.00285	-0.0014	-0.0039					-0.000816667	0.00160871	3
	1e-10	0.00125	-0.00195	5e-05					-0.000216667	0.000762063	3
	3e-11	0.0025	0.0053	-0.00095					0.00228333	0.00147579	3
	1e-11	-0.0016	-0.0046	-0.0018					-0.00266667	0.000790687	3
GPR55-wt-G12									Plotted	Plotted
ML184	Concentration (M)	1	2	3	4	5	6	7	Mean	SEM	N
	3e-05	-0.02285	-0.0162892	-0.0262	-0.01925				-0.0211473	0.00186464	4
	1e-05	-0.0195	-0.0236956	-0.01975	-0.0177				-0.0201614	0.00109419	4
	3e-06	-0.013	-0.0217094	-0.02105	-0.0157				-0.0178649	0.00182482	4
	1e-06	-0.01275	-0.0121567	-0.0154	-0.02115				-0.0153642	0.00177832	4
	3e-07	-0.00915	-0.0178121	-0.0143	-0.0158				-0.0142655	0.00160278	4
	1e-07	-0.0066	-0.0101412	-0.00885	-0.01285				-0.00961031	0.00112964	4
	3e-08	-0.00445	-0.00413871	-0.0076	-0.0098				-0.00649718	0.00116935	4
	1e-08	-0.009	-0.00780773	-0.0086	-0.01015				-0.00888943	0.000422426	4
	3e-09	-0.00025	-0.00448777	-0.0025	-0.0027				-0.00248444	0.000752194	4
	1e-09	0.0006	0.00352518	0.006	0.00415				0.0035688	0.000970316	4
	3e-10		0.0105477	0.00725	0.00925				0.00901592	0.000783139	3
	1e-10
	3e-11
	1e-11
GPR55-wt-G12									Plotted	Plotted
LPI	Concentration (M)	1	2	3	4	5	6	7	Mean	SEM	N
	3e-05	-0.02645	-0.0335647	-0.0475	-0.0447				-0.0380537	0.00424413	4
	1e-05	-0.0233	-0.0255366	-0.03165	-0.024				-0.0261217	0.00164636	4
	3e-06	-0.0153	-0.0201752	-0.02415	-0.0168				-0.0191063	0.00170273	4
	1e-06	-0.0158	-0.0171488	-0.01725	-0.0151				-0.0163247	0.00045487	4
	3e-07	-0.0101	-0.0121302	-0.01445	-0.01325				-0.0124826	0.000800801	4
	1e-07	-0.0036	-0.0103817	-0.00775	-0.0064				-0.00703293	0.00122255	4
	3e-08	-0.0015	-0.00318847	-0.0057	-0.0052				-0.00389712	0.000836519	4
	1e-08	-0.0015	-0.00683781	-0.00575	-0.00545				-0.00488445	0.00101054	4
	3e-09	-0.00265	-0.00536216	-0.0027	-0.0024				-0.00327804	0.000604312	4
	1e-09	0.0042	0.00195782	0.0037	0.00015				0.00250196	0.000796337	4
	3e-10		0.0102938	0.0008	0.00015				0.00374794	0.00267673	3
	1e-10										0
	3e-11										0
	1e-11										0
GPR55-wt-G12									Plotted	Plotted
U-46619	Concentration (M)	1	2	3	4	5	6	7	Mean	SEM	N
	3e-05										0
	1e-05										0
	3e-06										0
	1e-06	-0.0004	-0.00675	-0.00705					-0.00473333	0.00177049	3
	3e-07	-0.0046	-0.0033	-0.0111					-0.00633333	0.00196996	3
	1e-07	-0.01115	-0.00675	-0.0088					-0.0089	0.00103789	3
	3e-08	-0.0108	-0.00205	-0.0073					-0.00671667	0.0020761	3
	1e-08	-0.00815	0.0006	-0.00665					-0.00473333	0.00220584	3
	3e-09	-0.0042	-0.0037	-0.0078					-0.00523333	0.00105444	3
	1e-09	-0.0075	-0.0048	-0.0068					-0.00636667	0.000660527	3
	3e-10	-0.0085	-0.00035	-0.0047					-0.00451667	0.00192243	3
	1e-10	-0.005	-0.0023	-0.0012					-0.00283333	0.000921754	3
	3e-11	-0.00275	0.0023	0.00295					0.000833333	0.00147089	3
	1e-11	-0.00215	0.0006	-0.00075					-0.000766667	0.000648217	3

## Sheet: Fig. 5c
TBXA2R-G13									Plotted	Plotted
ML184	Concentration (M)	1	2	3	4	5	6	7	Mean	SEM	N
	3e-05	0.0158746	0.004	0.01335	0.016				0.0123062	0.00245535	4
	1e-05	0.0146765	0.0125	0.025	0.01775				0.0174816	0.00236224	4
	3e-06	0.0177958	0.0189	0.0259	0.00945				0.0180115	0.00291937	4
	1e-06	0.0161362	0.01235	0.0285	0.0115				0.0171216	0.00339862	4
	3e-07	0.00996951	0.01385	0.0199	0.00325				0.0117424	0.00302337	4
	1e-07	0.00805369	0.0121	0.01995	0.00155				0.0104134	0.00333466	4
	3e-08	0.0094196	0.01095	0.0178	0.01065				0.0122049	0.00164042	4
	1e-08	0.0104769	0.0147	0.01295	-0.0027				0.00885672	0.00341944	4
	3e-09	0.00260971	0.01045	-0.00575	-0.00805				-0.000185073	0.00365497	4
	1e-09	0.00483007	-0.0062	-0.0006	-0.0058				-0.00194248	0.0022455	4
	3e-10	-0.000556692	-0.01005	-0.00025	0.0002				-0.00266417	0.00213635	4
	1e-10
	3e-11
	1e-11
TBXA2R-G13									Plotted	Plotted
LPI	Concentration (M)	1	2	3	4	5	6	7	Mean	SEM	N
	3e-05	0.0118201	0.0013	0.02345	0.01425				0.012705	0.00394255	4
	1e-05	0.0204039	0.0211	0.0261	0.01735				0.0212385	0.00157064	4
	3e-06	-0.00399195	0.01045	0.0252	0.01375				0.011352	0.00520677	4
	1e-06	0.0114361	0.01335	0.02185	0.00835				0.0137465	0.00250355	4
	3e-07	0.00681459	0.00755	0.01995	0.0109				0.0113036	0.00261204	4
	1e-07	0.00539753	0.014	0.01775	0.00175				0.00972438	0.00321135	4
	3e-08	0.0112126	-0.00105	0.01415	0.01395				0.00956565	0.00311893	4
	1e-08	0.00706296	0.0158	0.0124	0.0035				0.00969074	0.00237031	4
	3e-09	-0.000289852	0.0005	-0.0032	-0.00445				-0.00185996	0.00101669	4
	1e-09	-0.000419097	-0.0026	0.0058	-0.00185				0.000232726	0.00165419	4
	3e-10	-0.00440598	0.0008	0.00515	0.01285				0.0035985	0.0031613	4
	1e-10
	3e-11
	1e-11
TBXA2R-G13									Plotted	Plotted
U-46619	Concentration (M)	1	2	3	4	5	6	7	Mean	SEM	N
	3e-05
	1e-05
	3e-06
	1e-06	-0.16895	-0.14855	-0.10525					-0.140917	0.0153342	3
	3e-07	-0.167	-0.14715	-0.1041					-0.139417	0.0151581	3
	1e-07	-0.1671	-0.1444	-0.1023					-0.137933	0.0155	3
	3e-08	-0.1622	-0.13705	-0.0987					-0.13265	0.0150745	3
	1e-08	-0.15255	-0.1239	-0.0942					-0.12355	0.013754	3
	3e-09	-0.13295	-0.0937	-0.08225					-0.102967	0.0125346	3
	1e-09	-0.09605	-0.05805	-0.06255					-0.0722167	0.00978756	3
	3e-10	-0.05115	-0.0368	-0.03105					-0.0396667	0.00488002	3
	1e-10	-0.0201	-0.01785	-0.0188					-0.0189167	0.000532465	3
	3e-11	-0.001	1.38778e-17	0.01855					0.00585	0.00519011	3
	1e-11	0.00365	-0.00825	0.01685					0.00408333	0.00591877	3
TBXA2R-G12									Plotted	Plotted
ML184	Concentration (M)	1	2	3	4	5	6	7	Mean	SEM	N
	3e-05	-0.00133653	0.03175	-0.01295	0.01315				0.00765337	0.00835231	4
	1e-05	0.013735	0.02335	-0.00925	0.0096				0.00935874	0.00592268	4
	3e-06	0.000549793	0.02145	0.0007	-0.0015				0.00529995	0.00468233	4
	1e-06	-0.000961828	0.0177	-0.00305	0.0029				0.00414704	0.00405536	4
	3e-07	-0.0031087	0.01325	-0.00475	-0.00145				0.000985326	0.00358824	4
	1e-07	-0.00222917	0.0112	-0.00345	-0.00565				-3.22934e-05	0.00329991	4
	3e-08	-0.00128745	0.0134	-0.0063	-0.00145				0.00109064	0.00369334	4
	1e-08	-0.00326763	0.01375	-0.00205	-0.0013				0.00178309	0.00347234	4
	3e-09	0.000670716	0.0114	-0.00075	-0.00275				0.00214268	0.00274056	4
	1e-09	6.80878e-05	0.01085	0.00145	0.00545				0.00445452	0.00209406	4
	3e-10	0.000535648	0.0021		0.0106				0.00441188	0.00255305	3
	1e-10
	3e-11
	1e-11
TBXA2R-G12									Plotted	Plotted
LPI	Concentration (M)	1	2	3	4	5	6	7	Mean	SEM	N
	3e-05	-0.0249026	-0.0213	-0.03825	-0.0427				-0.0317881	0.00445979	4
	1e-05	-0.0039062	0.0089	-0.01985	-0.01225				-0.00677655	0.0053319	4
	3e-06	-0.00429127	0.01175	-0.0051	-0.0073				-0.00123532	0.00378875	4
	1e-06	-0.00736133	0.01	-0.0081	-0.0046				-0.00251533	0.00367127	4
	3e-07	-0.00823894	0.012	-0.0025	-0.01225				-0.00274723	0.00459622	4
	1e-07	-0.011657	0.0095	-0.00365	-0.0073				-0.00327676	0.00395127	4
	3e-08	-0.00808981	0.00755	-0.004	-0.0068				-0.00283495	0.00308767	4
	1e-08	-0.0124244	0.01035	-0.00425	-0.00595				-0.00306861	0.004163	4
	3e-09	-0.00322137	0.008	-0.0042	-0.0038				-0.000805343	0.00254783	4
	1e-09	-0.00476346	0.0008	0.0047	0.00125				0.000496634	0.00169552	4
	3e-10	-0.0141343	0.00745		-0.00265				-0.00311142	0.00509094	3
	1e-10
	3e-11
	1e-11
TBXA2R-G12									Plotted	Plotted
U-46619	Concentration (M)	1	2	3	4	5	6	7	Mean	SEM	N
	3e-05
	1e-05
	3e-06
	1e-06	-0.10085	-0.07835	-0.07025					-0.08315	0.00747395	3
	3e-07	-0.0965	-0.0725	-0.0645					-0.0778333	0.00785045	3
	1e-07	-0.07475	-0.06115	-0.06185					-0.0659167	0.00360997	3
	3e-08	-0.05125	-0.03975	-0.04935					-0.0467833	0.00290606	3
	1e-08	-0.027	-0.0267	-0.03085					-0.0281833	0.00109096	3
	3e-09	-0.0103	-0.0081	-0.01845					-0.0122833	0.00257038	3
	1e-09	-0.0055	-0.01045	-0.01525					-0.0104	0.00229819	3
	3e-10	-0.00795	-0.0056	-0.00745					-0.007	0.000583571	3
	1e-10	-0.0007	-0.00055	0.0008					-0.00015	0.000389444	3
	3e-11		-0.0002	0.00685					0.003325	0.00249255	2
	1e-11	-0.0012		0.00805					0.003425	0.00327037	2

## Sheet: Fig. S1e
Chromatogram ML184
elution volume (mL)	UV280 (mAu)		elution volume (mL)	UV488 (mAu)
0	-0.0105856		0.003	-0.0061885
0.001	-0.0111824		0.006	-0.0086656
0.002	-0.0118239		0.01	-0.0108693
0.002	-0.012466		0.013	-0.0112997
0.003	-0.0131076		0.016	-0.0113388
0.004	-0.0137481		0.02	-0.0096924
0.004	-0.0143894		0.023	-0.0078103
0.005	-0.0150303		0.026	-0.0052523
0.006	-0.0156714		0.03	-0.0032309
0.006	-0.0163141		0.033	-0.0048879
0.007	-0.0167544		0.036	-0.0066729
0.008	-0.0169319		0.04	-0.0076847
0.008	-0.0170569		0.043	-0.0081067
0.009	-0.017182		0.046	-0.0053069
0.01	-0.017307		0.05	-0.0027365
0.01	-0.0174318		0.053	-0.0026986
0.011	-0.0175569		0.056	-0.002641
0.012	-0.0176822		0.06	-0.0023022
0.012	-0.0178069		0.063	-0.0008444
0.013	-0.0179316		0.066	0.00657738
0.014	-0.0182631		0.07	0.0139341
0.014	-0.018862		0.073	0.018336
0.015	-0.0195324		0.076	0.0216404
0.016	-0.0202026		0.08	0.0203362
0.016	-0.0208719		0.083	0.019774
0.017	-0.0215406		0.086	0.0240165
0.018	-0.0222097		0.09	0.0281925
0.018	-0.0228802		0.093	0.0302089
0.019	-0.0235492		0.096	0.030155
0.02	-0.0242179		0.1	0.0235651
0.02	-0.0247207		0.103	0.0176769
0.021	-0.0250191		0.106	0.0158245
0.022	-0.0252621		0.11	0.0158667
0.022	-0.0255048		0.113	0.019811
0.023	-0.0257483		0.116	0.0234767
0.024	-0.025993		0.12	0.0244977
0.024	-0.0262364		0.123	0.0243566
0.025	-0.0264791		0.126	0.022479
0.026	-0.0267236		0.13	0.0218415
0.026	-0.026967		0.133	0.0253473
0.027	-0.0268383		0.136	0.0283655
0.028	-0.0263954		0.14	0.0293099
0.028	-0.0259174		0.143	0.0288146
0.029	-0.0254411		0.146	0.0251767
0.03	-0.024971		0.15	0.0210858
0.03	-0.0244995		0.153	0.0166923
0.031	-0.0240281		0.156	0.0138462
0.032	-0.0235571		0.16	0.0142707
0.032	-0.0230848		0.163	0.0137139
0.033	-0.0226135		0.166	0.0110812
0.034	-0.0224065		0.17	0.00982447
0.034	-0.0223858		0.173	0.0114856
0.035	-0.0223823		0.176	0.0138557
0.036	-0.0223789		0.18	0.0166626
0.036	-0.0223755		0.183	0.0190427
0.037	-0.022372		0.186	0.0207823
0.038	-0.0223686		0.19	0.0216878
0.038	-0.0223651		0.193	0.0212944
0.039	-0.0223617		0.196	0.0210888
0.04	-0.0223582		0.199	0.0218053
0.04	-0.0220204		0.203	0.0237541
0.041	-0.0214893		0.206	0.0265565
0.042	-0.0209417		0.209	0.0278679
0.042	-0.0203932		0.213	0.0271654
0.043	-0.019847		0.216	0.0291372
0.044	-0.0193006		0.219	0.0344249
0.044	-0.0187513		0.223	0.0403203
0.045	-0.0182042		0.226	0.0463519
0.046	-0.0176575		0.229	0.0548544
0.046	-0.0171104		0.233	0.066054
0.047	-0.016134		0.236	0.07169
0.048	-0.01485		0.239	0.0710537
0.048	-0.0135152		0.243	0.072446
0.049	-0.0121833		0.246	0.0767408
0.05	-0.0108521		0.249	0.0771538
0.05	-0.0095173		0.253	0.0732815
0.051	-0.0082213		0.256	0.0702415
0.052	-0.0070059		0.259	0.0683775
0.052	-0.005823		0.263	0.0637471
0.053	-0.004624		0.266	0.0564833
0.054	-0.0034289		0.269	0.0535479
0.054	-0.0022651		0.273	0.0541183
0.055	-0.0010798		0.276	0.0549934
0.056	0.00010758		0.279	0.0553242
0.056	0.00129481		0.283	0.0550261
0.057	0.00248205		0.286	0.0543786
0.058	0.00366588		0.289	0.0535002
0.058	0.00485003		0.293	0.0523984
0.059	0.00604148		0.296	0.0526837
0.06	0.00726338		0.299	0.0541626
0.06	0.00828463		0.303	0.0554333
0.061	0.00892091		0.306	0.0564366
0.062	0.00949667		0.309	0.0540045
0.062	0.0100743		0.313	0.0489763
0.063	0.010651		0.316	0.0467139
0.064	0.0112279		0.319	0.0469303
0.064	0.0118034		0.323	0.0455269
0.065	0.0123798		0.326	0.0425408
0.066	0.0129567		0.329	0.0391908
0.066	0.0135485		0.333	0.0357618
0.067	0.0141498		0.336	0.0319505
0.068	0.0147313		0.339	0.0278159
0.068	0.0153054		0.343	0.024018
0.069	0.0158801		0.346	0.0206171
0.07	0.0164552		0.349	0.018969
0.07	0.0170328		0.353	0.0185803
0.071	0.0176104		0.356	0.0200016
0.072	0.0181864		0.359	0.0227132
0.072	0.0187587		0.363	0.0237815
0.073	0.0192641		0.366	0.0236294
0.074	0.019314		0.369	0.0244997
0.074	0.0189172		0.373	0.0261403
0.075	0.0184861		0.376	0.0278884
0.076	0.018058		0.379	0.0299669
0.076	0.0176282		0.383	0.0303093
0.077	0.0172009		0.386	0.0291339
0.078	0.0167733		0.389	0.0285088
0.078	0.0163433		0.393	0.0282515
0.079	0.0159148		0.396	0.0277299
0.08	0.0154364		0.399	0.0272071
0.08	0.0149081		0.403	0.0262304
0.081	0.0143776		0.406	0.0248745
0.082	0.0138447		0.409	0.0255917
0.082	0.0133179		0.413	0.0275668
0.083	0.0127926		0.416	0.0291639
0.084	0.0122618		0.419	0.0304576
0.084	0.011733		0.423	0.0303412
0.085	0.0112024		0.426	0.0294736
0.086	0.0106735		0.429	0.0287775
0.086	0.0103138		0.433	0.0282168
0.087	0.0104873		0.436	0.0275575
0.088	0.0109801		0.439	0.0268232
0.088	0.0114723		0.443	0.0266936
0.089	0.0119636		0.446	0.0269178
0.09	0.0124585		0.449	0.0262981
0.09	0.012952		0.453	0.0251753
0.091	0.0134432		0.456	0.0246024
0.092	0.013937		0.459	0.0243513
0.092	0.0144309		0.463	0.0262929
0.093	0.0147875		0.466	0.0293507
0.094	0.0147923		0.469	0.0333313
0.094	0.014614		0.473	0.0375987
0.095	0.0144361		0.476	0.0382884
0.096	0.0142593		0.479	0.0373788
0.096	0.0140821		0.483	0.0381138
0.097	0.0139039		0.486	0.0397344
0.098	0.0137266		0.489	0.039367
0.098	0.0135484		0.493	0.037906
0.099	0.0133714		0.496	0.0376349
0.1	0.0129469		0.499	0.0378947
0.1	0.0122165		0.503	0.0371532
0.101	0.0113952		0.506	0.0358969
0.102	0.0105757		0.509	0.0374179
0.102	0.00975488		0.513	0.040206
0.103	0.00893743		0.516	0.0430779
0.104	0.00812026		0.519	0.0458885
0.104	0.00731392		0.523	0.0501383
0.105	0.006553		0.526	0.0550052
0.106	0.00582617		0.529	0.0561752
0.106	0.00526923		0.532	0.0559291
0.107	0.00507053		0.536	0.0573822
0.108	0.00507113		0.539	0.0595586
0.108	0.00507173		0.542	0.0598882
0.109	0.00507232		0.546	0.0592963
0.11	0.00507292		0.549	0.0585076
0.11	0.00507352		0.552	0.0576464
0.111	0.00507412		0.556	0.056513
0.112	0.00507472		0.559	0.0552776
0.112	0.00507531		0.562	0.0547098
0.113	0.00476729		0.566	0.054478
0.114	0.00380695		0.569	0.053554
0.114	0.00274865		0.572	0.0523592
0.115	0.0016864		0.576	0.0516115
0.116	0.00062721		0.579	0.051051
0.116	-0.0004319		0.582	0.0495311
0.117	-0.0014948		0.586	0.0476527
0.118	-0.0025555		0.589	0.0482152
0.118	-0.0036119		0.592	0.0497425
0.119	-0.0046726		0.596	0.0523351
0.12	-0.0056439		0.599	0.0553408
0.12	-0.0065313		0.602	0.0559323
0.121	-0.0075488		0.606	0.0554063
0.122	-0.0085658		0.609	0.0559277
0.122	-0.0095775		0.612	0.0569495
0.123	-0.0105906		0.616	0.0599134
0.124	-0.0116064		0.619	0.0635888
0.124	-0.0126237		0.622	0.063516
0.125	-0.0136408		0.626	0.0619776
0.126	-0.0146575		0.629	0.0623973
0.126	-0.0160088		0.632	0.0633976
0.127	-0.0178233		0.636	0.064486
0.128	-0.0195785		0.639	0.0657477
0.128	-0.0213405		0.642	0.0678081
0.129	-0.0230964		0.646	0.070099
0.13	-0.0248511		0.649	0.0688567
0.13	-0.0266039		0.652	0.0662271
0.131	-0.028365		0.656	0.0654111
0.132	-0.0301215		0.659	0.065315
0.132	-0.0318219		0.662	0.0643552
0.133	-0.032883		0.666	0.0631901
0.133	-0.0330982		0.669	0.0652525
0.134	-0.0332232		0.672	0.0681718
0.135	-0.0333499		0.676	0.0666871
0.135	-0.0334769		0.679	0.0638516
0.136	-0.0336019		0.682	0.0642606
0.137	-0.033727		0.686	0.0655604
0.137	-0.0338523		0.689	0.0630443
0.138	-0.0339773		0.692	0.0593976
0.139	-0.0340969		0.696	0.0581656
0.139	-0.0343667		0.699	0.057553
0.14	-0.0348473		0.702	0.0548014
0.141	-0.0353726		0.706	0.051398
0.141	-0.0358981		0.709	0.0517635
0.142	-0.0364242		0.712	0.0535496
0.143	-0.0369493		0.716	0.0553162
0.143	-0.0374757		0.719	0.0572392
0.144	-0.0380042		0.722	0.062033
0.145	-0.0385304		0.726	0.0678706
0.145	-0.0390825		0.729	0.0726901
0.146	-0.0392522		0.732	0.0770606
0.147	-0.0389086		0.736	0.0780751
0.147	-0.0384447		0.739	0.0779162
0.148	-0.0379821		0.742	0.0790016
0.149	-0.037518		0.746	0.0804849
0.149	-0.0370541		0.749	0.079867
0.15	-0.0365909		0.752	0.07848
0.151	-0.0361281		0.756	0.0771798
0.151	-0.0356662		0.759	0.0758691
0.152	-0.0351828		0.762	0.0718429
0.153	-0.0347928		0.766	0.066787
0.153	-0.0345207		0.769	0.0669966
0.154	-0.0342721		0.772	0.069297
0.155	-0.0340235		0.776	0.0681569
0.155	-0.0337751		0.779	0.0656848
0.156	-0.0335267		0.782	0.0650862
0.157	-0.0332785		0.786	0.0652469
0.157	-0.0330327		0.789	0.0661245
0.158	-0.0327982		0.792	0.0673477
0.159	-0.0326321		0.796	0.0697489
0.159	-0.0323944		0.799	0.0723411
0.16	-0.031867		0.802	0.0720184
0.161	-0.0313112		0.806	0.0708053
0.161	-0.0307525		0.809	0.0714096
0.162	-0.0301951		0.812	0.0725086
0.163	-0.0296372		0.816	0.0712658
0.163	-0.0290777		0.819	0.0691743
0.164	-0.0285189		0.822	0.0676218
0.165	-0.0279593		0.826	0.0669459
0.165	-0.0273986		0.829	0.0693314
0.166	-0.0270443		0.832	0.0723731
0.167	-0.0272165		0.836	0.0735255
0.167	-0.0273887		0.839	0.0742645
0.168	-0.0275608		0.842	0.0759388
0.169	-0.0277331		0.846	0.0783712
0.169	-0.027905		0.849	0.0829696
0.17	-0.028077		0.852	0.0869735
0.171	-0.028249		0.856	0.0863116
0.171	-0.0284219		0.859	0.0838455
0.172	-0.0287071		0.862	0.0796023
0.173	-0.0294355		0.865	0.0754994
0.173	-0.0305752		0.869	0.0753489
0.174	-0.0317131		0.872	0.0759915
0.175	-0.032848		0.875	0.0734512
0.175	-0.0339921		0.879	0.0697012
0.176	-0.035131		0.882	0.066218
0.177	-0.0362691		0.885	0.0641037
0.177	-0.0374017		0.889	0.0661317
0.178	-0.0385374		0.892	0.0694005
0.179	-0.0394823		0.895	0.0713807
0.179	-0.0397787		0.899	0.0715895
0.18	-0.0395808		0.902	0.067848
0.181	-0.0393842		0.905	0.0649946
0.181	-0.0391872		0.909	0.0689814
0.182	-0.0389896		0.912	0.0745754
0.183	-0.0387922		0.915	0.0775664
0.183	-0.0385946		0.919	0.0789972
0.184	-0.0383968		0.922	0.0793413
0.185	-0.038201		0.925	0.0788602
0.185	-0.0378622		0.929	0.0773129
0.186	-0.037288		0.932	0.0768765
0.187	-0.0367311		0.935	0.0809321
0.187	-0.0361765		0.939	0.0846304
0.188	-0.0356192		0.942	0.0819895
0.189	-0.035062		0.945	0.0782383
0.189	-0.0345068		0.949	0.0782055
0.19	-0.0339548		0.952	0.0798181
0.191	-0.0333976		0.955	0.0820786
0.191	-0.0328366		0.959	0.0842901
0.192	-0.0322973		0.962	0.0858797
0.193	-0.0316089		0.965	0.0870739
0.193	-0.0306603		0.969	0.0876094
0.194	-0.029706		0.972	0.0869475
0.195	-0.0287595		0.975	0.0845226
0.195	-0.0278142		0.979	0.0826376
0.196	-0.0268649		0.982	0.0831318
0.197	-0.0259224		0.985	0.0834242
0.197	-0.0249736		0.989	0.0815881
0.198	-0.0240184		0.992	0.0798904
0.199	-0.0228407		0.995	0.0801284
0.199	-0.0213736		0.999	0.0807078
0.2	-0.0199016		1.002	0.0803063
0.201	-0.0184243		1.005	0.0806446
0.201	-0.0169378		1.009	0.0835825
0.202	-0.0154604		1.012	0.0851863
0.203	-0.0139838		1.015	0.0824174
0.203	-0.012504		1.019	0.0787444
0.204	-0.0110306		1.022	0.0764693
0.205	-0.009556		1.025	0.0738822
0.205	-0.0076331		1.029	0.0696893
0.206	-0.0048224		1.032	0.0660783
0.207	-0.0016098		1.035	0.0642023
0.207	0.0015867		1.039	0.0629707
0.208	0.00480606		1.042	0.0618978
0.209	0.0080205		1.045	0.0617959
0.209	0.0112291		1.049	0.0630095
0.21	0.0144564		1.052	0.0661765
0.211	0.0176515		1.055	0.0714245
0.211	0.0207171		1.059	0.0755279
0.212	0.0234284		1.062	0.0774214
0.213	0.0256858		1.065	0.0785779
0.213	0.0277159		1.069	0.0793738
0.214	0.0298816		1.072	0.0804207
0.215	0.032058		1.075	0.0820301
0.215	0.0342369		1.079	0.0815977
0.216	0.0364243		1.082	0.0782469
0.217	0.0386029		1.085	0.0755575
0.217	0.0407788		1.089	0.0745738
0.218	0.0429631		1.092	0.0748797
0.219	0.0450963		1.095	0.0766335
0.219	0.0469425		1.099	0.0777795
0.22	0.0485745		1.102	0.0774317
0.221	0.0502032		1.105	0.076074
0.221	0.0518387		1.109	0.0741017
0.222	0.053474		1.112	0.0741821
0.223	0.0551046		1.115	0.07675
0.223	0.0567376		1.119	0.0756663
0.224	0.0583733		1.122	0.0700791
0.225	0.0600135		1.125	0.0677388
0.225	0.0618182		1.129	0.0699223
0.226	0.0642338		1.132	0.0718238
0.227	0.0667494		1.135	0.0718589
0.227	0.0692507		1.139	0.0713765
0.228	0.0717503		1.142	0.070929
0.229	0.0742634		1.145	0.0682572
0.229	0.076772		1.149	0.0631096
0.23	0.0792707		1.152	0.0602355
0.231	0.0817777		1.155	0.060511
0.231	0.0842921		1.159	0.060099
0.232	0.0866227		1.162	0.0581541
0.233	0.0883676		1.165	0.0562083
0.233	0.0899154		1.169	0.0548187
0.234	0.0914714		1.172	0.0566809
0.235	0.0930136		1.175	0.0612868
0.235	0.0945526		1.179	0.0662668
0.236	0.0961037		1.182	0.0714205
0.237	0.097649		1.185	0.0767078
0.237	0.0992012		1.189	0.0817186
0.238	0.100732		1.192	0.0840153
0.239	0.101835		1.195	0.083596
0.239	0.101975		1.198	0.0859449
0.24	0.101939		1.202	0.0917567
0.241	0.101902		1.205	0.0930129
0.241	0.101866		1.208	0.089104
0.242	0.10183		1.212	0.0855601
0.243	0.101794		1.215	0.0834311
0.243	0.101758		1.218	0.0813005
0.244	0.101722		1.222	0.0787767
0.245	0.1017		1.225	0.0764579
0.245	0.10184		1.228	0.0745146
0.246	0.102275		1.232	0.0708504
0.247	0.102706		1.235	0.0652964
0.247	0.103136		1.238	0.0618516
0.248	0.103567		1.242	0.0611436
0.249	0.103996		1.245	0.061635
0.249	0.104424		1.248	0.0627886
0.25	0.104852		1.252	0.0629597
0.251	0.105282		1.255	0.0621272
0.251	0.105727		1.258	0.0616937
0.252	0.106212		1.262	0.0617566
0.253	0.106715		1.265	0.0609702
0.253	0.107206		1.268	0.0594363
0.254	0.107698		1.272	0.0595308
0.255	0.108189		1.275	0.0608995
0.255	0.108682		1.278	0.0654982
0.256	0.109174		1.282	0.0722533
0.257	0.109668		1.285	0.0749855
0.257	0.110161		1.288	0.0748192
0.258	0.110481		1.292	0.0759507
0.259	0.109889		1.295	0.0782563
0.259	0.108243		1.298	0.0823437
0.26	0.106597		1.302	0.0878039
0.261	0.104957		1.305	0.0889278
0.261	0.103311		1.308	0.0867717
0.262	0.101663		1.312	0.0852825
0.263	0.100015		1.315	0.0839091
0.263	0.0983674		1.318	0.084177
0.264	0.0967259		1.322	0.0860253
0.265	0.0951855		1.325	0.0873889
0.265	0.0939322		1.328	0.0882114
0.266	0.0929633		1.332	0.0870803
0.267	0.0919519		1.335	0.0845656
0.267	0.0908675		1.338	0.0829145
0.268	0.0897645		1.342	0.0818128
0.269	0.088659		1.345	0.0793173
0.269	0.0875534		1.348	0.075769
0.27	0.0864476		1.352	0.0734819
0.271	0.0853471		1.355	0.0722284
0.271	0.0842114		1.358	0.0714009
0.272	0.082833		1.362	0.0709278
0.273	0.081561		1.365	0.0702587
0.273	0.0802939		1.368	0.069733
0.274	0.079026		1.372	0.0726254
0.275	0.0777553		1.375	0.0778803
0.275	0.0764921		1.378	0.0800631
0.276	0.0752208		1.382	0.0799264
0.277	0.0739556		1.385	0.0802216
0.277	0.0726901		1.388	0.0804444
0.278	0.0714093		1.392	0.0773265
0.279	0.0699827		1.395	0.071666
0.279	0.0680865		1.398	0.0661894
0.28	0.0661898		1.402	0.061406
0.281	0.0642878		1.405	0.0583543
0.281	0.0623819		1.408	0.0566504
0.282	0.060489		1.412	0.0554455
0.283	0.0585852		1.415	0.0545791
0.283	0.0566915		1.418	0.0535057
0.284	0.0547933		1.422	0.0530117
0.285	0.0528801		1.425	0.0564824
0.285	0.0507758		1.428	0.0626025
0.286	0.0483371		1.432	0.0676725
0.287	0.0459023		1.435	0.0717525
0.287	0.0434709		1.438	0.0733663
0.288	0.0410515		1.442	0.0731828
0.289	0.0386048		1.445	0.0731971
0.289	0.0361405		1.448	0.073684
0.29	0.0337089		1.452	0.0755931
0.291	0.0312867		1.455	0.0783402
0.291	0.0289322		1.458	0.0797438
0.292	0.0271256		1.462	0.0804005
0.293	0.0261652		1.465	0.0824659
0.293	0.025205		1.468	0.0850316
0.294	0.0242414		1.472	0.0856679
0.295	0.0232846		1.475	0.0850957
0.295	0.0223206		1.478	0.0848469
0.296	0.021357		1.482	0.0849103
0.297	0.0203934		1.485	0.0851182
0.297	0.0194301		1.488	0.0847767
0.298	0.0184413		1.492	0.0828728
0.299	0.0172636		1.495	0.0794461
0.299	0.0158186		1.498	0.0747787
0.3	0.0143722		1.502	0.0699022
0.301	0.0129293		1.505	0.0666015
0.301	0.0114832		1.508	0.0652276
0.302	0.0100429		1.512	0.0656449
0.303	0.00860657		1.515	0.0665734
0.303	0.00716754		1.518	0.0659428
0.304	0.00571324		1.522	0.0645185
0.305	0.00439267		1.525	0.0636712
0.305	0.00362178		1.528	0.0645722
0.306	0.00339164		1.532	0.068732
0.307	0.00315919		1.535	0.0742439
0.307	0.00292717		1.538	0.0786322
0.308	0.00269702		1.541	0.081499
0.309	0.00246584		1.545	0.0821846
0.309	0.00223444		1.548	0.0821788
0.31	0.00200246		1.551	0.0833028
0.311	0.00177223		1.555	0.0846239
0.311	0.00158806		1.558	0.0851196
0.312	0.0016353		1.561	0.0851044
0.313	0.00196281		1.565	0.0847509
0.313	0.00229037		1.568	0.0841064
0.314	0.00261569		1.571	0.0835411
0.315	0.00294167		1.575	0.0830941
0.315	0.0032695		1.578	0.082718
0.316	0.00359495		1.581	0.0807125
0.317	0.00392125		1.585	0.0755043
0.317	0.00424651		1.588	0.0701223
0.318	0.00449843		1.591	0.0674555
0.319	0.00446778		1.595	0.066086
0.319	0.00408788		1.598	0.0644844
0.32	0.00370154		1.601	0.0623433
0.321	0.00328361		1.605	0.0596937
0.321	0.00285306		1.608	0.0559115
0.322	0.00242176		1.611	0.0502612
0.323	0.00199169		1.615	0.0466474
0.323	0.00155992		1.618	0.04861
0.324	0.00112832		1.621	0.051313
0.325	0.00069869		1.625	0.050599
0.325	0.00036569		1.628	0.0481274
0.326	0.00024928		1.631	0.0450602
0.327	0.00013347		1.635	0.0435137
0.327	1.76e-05		1.638	0.045211
0.328	-9.89e-05		1.641	0.0486416
0.329	-0.0002145		1.645	0.0528734
0.329	-0.0003308		1.648	0.0560721
0.33	-0.0004464		1.651	0.0567752
0.331	-0.0005628		1.655	0.0580307
0.331	-0.000672		1.658	0.0616998
0.332	-0.0006258		1.661	0.066368
0.333	-0.0003635		1.665	0.0712511
0.333	-9.97e-05		1.668	0.0736417
0.334	0.0001627		1.671	0.0716705
0.335	0.0004263		1.675	0.070641
0.335	0.00068917		1.678	0.0737356
0.336	0.00095207		1.681	0.07623
0.337	0.00121529		1.685	0.0758202
0.337	0.00147922		1.688	0.0745587
0.338	0.00170785		1.691	0.0732052
0.339	0.00143927		1.695	0.0729333
0.339	0.00066539		1.698	0.074282
0.34	-0.0001077		1.701	0.0763012
0.341	-0.00088		1.705	0.0788975
0.341	-0.0016472		1.708	0.0793183
0.342	-0.0024216		1.711	0.0763358
0.343	-0.0031918		1.715	0.0721305
0.343	-0.0039701		1.718	0.0673287
0.344	-0.0047381		1.721	0.064624
0.345	-0.0055219		1.725	0.0653337
0.345	-0.0064467		1.728	0.0659492
0.346	-0.0076262		1.731	0.0650851
0.347	-0.0088038		1.735	0.0638406
0.347	-0.0099884		1.738	0.062674
0.348	-0.0111616		1.741	0.0618796
0.349	-0.012344		1.745	0.061591
0.349	-0.0135265		1.748	0.0640546
0.35	-0.0147076		1.751	0.0705149
0.351	-0.0158813		1.755	0.0733758
0.351	-0.0169845		1.758	0.0697942
0.352	-0.0174503		1.761	0.064633
0.353	-0.0171196		1.765	0.0591117
0.353	-0.0167879		1.768	0.0567897
0.354	-0.0164578		1.771	0.0597289
0.355	-0.0161264		1.775	0.0628324
0.355	-0.0157965		1.778	0.065029
0.356	-0.0154673		1.781	0.066057
0.357	-0.0151362		1.785	0.0653557
0.357	-0.0148056		1.788	0.0660402
0.358	-0.0145754		1.791	0.0693094
0.359	-0.0149393		1.795	0.0724976
0.359	-0.0157301		1.798	0.0750001
0.36	-0.0165183		1.801	0.0733671
0.361	-0.0173135		1.805	0.0658607
0.361	-0.0181052		1.808	0.0588909
0.362	-0.0188961		1.811	0.05352
0.363	-0.0196898		1.815	0.0513139
0.363	-0.0204798		1.818	0.0531461
0.364	-0.0212758		1.821	0.0537653
0.365	-0.0220724		1.825	0.0518668
0.365	-0.02292		1.828	0.0502139
0.366	-0.0239033		1.831	0.0491832
0.367	-0.0248874		1.835	0.0492697
0.367	-0.0258668		1.838	0.0510837
0.368	-0.0268545		1.841	0.0515383
0.369	-0.0278397		1.845	0.0495354
0.369	-0.0288197		1.848	0.0470084
0.37	-0.0298041		1.851	0.0439348
0.371	-0.030789		1.855	0.0407089
0.371	-0.0317949		1.858	0.0374653
0.372	-0.0328038		1.861	0.0359511
0.373	-0.0335769		1.865	0.036788
0.373	-0.0343505		1.868	0.0377409
0.374	-0.0351831		1.871	0.0388047
0.375	-0.03605		1.874	0.0405971
0.375	-0.0369256		1.878	0.0437105
0.376	-0.0377989		1.881	0.043736
0.377	-0.0386705		1.884	0.0383089
0.377	-0.0395443		1.888	0.0360861
0.378	-0.040418		1.891	0.0393709
0.379	-0.0410075		1.894	0.041093
0.379	-0.0415556		1.898	0.0400831
0.38	-0.0420996		1.901	0.0392687
0.381	-0.0426453		1.904	0.0390025
0.381	-0.0431879		1.908	0.0411909
0.382	-0.0437346		1.911	0.0467224
0.383	-0.0442816		1.914	0.0535836
0.383	-0.0448247		1.918	0.0621266
0.384	-0.0453699		1.921	0.0672221
0.385	-0.0459172		1.924	0.0677099
0.385	-0.0463403		1.928	0.0673028
0.386	-0.0468903		1.931	0.0656085
0.387	-0.0474421		1.934	0.0642605
0.387	-0.0479943		1.938	0.0633742
0.388	-0.0485487		1.941	0.0614153
0.389	-0.0491017		1.944	0.0575285
0.389	-0.0496501		1.948	0.0532343
0.39	-0.0502034		1.951	0.0485991
0.391	-0.0507584		1.954	0.0455501
0.391	-0.0513109		1.958	0.0449191
0.392	-0.0512883		1.961	0.0456922
0.393	-0.0509073		1.964	0.0481763
0.393	-0.0505285		1.968	0.0501741
0.394	-0.0501465		1.971	0.051424
0.395	-0.0497642		1.974	0.0516158
0.395	-0.049385		1.978	0.0506335
0.396	-0.0490009		1.981	0.0500078
0.397	-0.0486197		1.984	0.0499416
0.397	-0.0482402		1.988	0.0500762
0.398	-0.0478562		1.991	0.0502555
0.399	-0.0474965		1.994	0.0494825
0.399	-0.0471892		1.998	0.0482959
0.4	-0.0468828		2.001	0.0499563
0.401	-0.0465744		2.004	0.0544973
0.401	-0.0462692		2.008	0.0588843
0.402	-0.0459614		2.011	0.062779
0.403	-0.0456539		2.014	0.0654029
0.403	-0.0453491		2.018	0.066803
0.404	-0.0450394		2.021	0.0679744
0.405	-0.0446491		2.024	0.0685424
0.405	-0.0435003		2.028	0.0679151
0.406	-0.0422296		2.031	0.0663433
0.407	-0.0409552		2.034	0.0643422
0.407	-0.0396881		2.038	0.0617676
0.408	-0.0384162		2.041	0.060202
0.409	-0.0371475		2.044	0.0595571
0.409	-0.0358729		2.048	0.0586667
0.41	-0.0346018		2.051	0.0578926
0.411	-0.0333362		2.054	0.0579045
0.411	-0.0321916		2.058	0.0586197
0.412	-0.0317843		2.061	0.0594077
0.413	-0.0314077		2.064	0.0596606
0.413	-0.0310305		2.068	0.0573588
0.414	-0.0306531		2.071	0.0531077
0.415	-0.0302792		2.074	0.0503827
0.415	-0.0299009		2.078	0.0488498
0.416	-0.0295231		2.081	0.0473047
0.417	-0.0291459		2.084	0.0459525
0.417	-0.0287709		2.088	0.0447765
0.418	-0.0285593		2.091	0.044218
0.419	-0.0295744		2.094	0.0455845
0.419	-0.0306251		2.098	0.0486841
0.42	-0.0316718		2.101	0.05141
0.421	-0.0327178		2.104	0.0530719
0.421	-0.0337714		2.108	0.0522403
0.422	-0.0348186		2.111	0.0491885
0.423	-0.0358692		2.114	0.0463055
0.423	-0.0369181		2.118	0.0438316
0.424	-0.0379704		2.121	0.0427729
0.425	-0.038934		2.124	0.0424615
0.425	-0.0394738		2.128	0.0404428
0.426	-0.0399791		2.131	0.0372814
0.427	-0.0404781		2.134	0.0352192
0.427	-0.0410109		2.138	0.0345015
0.428	-0.0415697		2.141	0.0348847
0.429	-0.0421365		2.144	0.0368873
0.429	-0.0427038		2.148	0.0411663
0.43	-0.043271		2.151	0.0470712
0.431	-0.043837		2.154	0.0507372
0.431	-0.0444043		2.158	0.0521913
0.432	-0.0451133		2.161	0.0535306
0.433	-0.0458498		2.164	0.0547228
0.433	-0.0465867		2.168	0.055059
0.434	-0.0473242		2.171	0.0543581
0.435	-0.0480594		2.174	0.0523722
0.435	-0.0487945		2.178	0.0491774
0.436	-0.049528		2.181	0.0453859
0.437	-0.0502646		2.184	0.041361
0.437	-0.0509999		2.188	0.0380846
0.438	-0.0517498		2.191	0.0360356
0.439	-0.0526221		2.194	0.0361875
0.439	-0.0535068		2.198	0.038308
0.44	-0.0543955		2.201	0.0411917
0.441	-0.0552794		2.204	0.0441672
0.441	-0.0561718		2.207	0.0456859
0.442	-0.057057		2.211	0.0472665
0.443	-0.0579469		2.214	0.0515657
0.443	-0.0588314		2.217	0.0559978
0.444	-0.0597173		2.221	0.056389
0.445	-0.060618		2.224	0.0548855
0.445	-0.0616258		2.227	0.0541903
0.446	-0.0626418		2.231	0.0536166
0.447	-0.0636642		2.234	0.0525652
0.447	-0.0646873		2.237	0.0516221
0.448	-0.0657019		2.241	0.051811
0.449	-0.0667256		2.244	0.0520908
0.449	-0.0677433		2.247	0.0507362
0.45	-0.0687639		2.251	0.0485607
0.451	-0.0697786		2.254	0.0476539
0.451	-0.0705931		2.257	0.0474844
0.452	-0.0696221		2.261	0.0464727
0.453	-0.0685427		2.264	0.0451359
0.453	-0.0674668		2.267	0.0443719
0.454	-0.0663937		2.271	0.0435915
0.455	-0.0653126		2.274	0.0420825
0.455	-0.0642422		2.277	0.040079
0.456	-0.0631421		2.281	0.0372147
0.457	-0.0620618		2.284	0.034919
0.457	-0.0609807		2.287	0.0353023
0.458	-0.0598427		2.291	0.0361689
0.459	-0.0590723		2.294	0.0356422
0.459	-0.0583095		2.297	0.0350116
0.46	-0.0575446		2.301	0.0353494
0.46	-0.056784		2.304	0.0354401
0.461	-0.0560202		2.307	0.0336516
0.462	-0.0552598		2.311	0.0321317
0.462	-0.0544946		2.314	0.0328423
0.463	-0.0537319		2.317	0.0335667
0.464	-0.0529672		2.321	0.0325903
0.464	-0.0520392		2.324	0.0317123
0.465	-0.0508472		2.327	0.0324779
0.466	-0.0496442		2.331	0.0322939
0.466	-0.0484489		2.334	0.0281167
0.467	-0.0472515		2.337	0.0251434
0.468	-0.0460591		2.341	0.0283308
0.468	-0.0448606		2.344	0.0315406
0.469	-0.0436646		2.347	0.0309088
0.47	-0.0424597		2.351	0.030485
0.47	-0.0413002		2.354	0.0329875
0.471	-0.0407312		2.357	0.0359034
0.472	-0.0408357		2.361	0.0374434
0.472	-0.0409403		2.364	0.0390175
0.473	-0.041045		2.367	0.0416861
0.474	-0.0411496		2.371	0.0431396
0.474	-0.0412542		2.374	0.0395671
0.475	-0.0413587		2.377	0.0362041
0.476	-0.0414636		2.381	0.0365762
0.476	-0.0415681		2.384	0.0360902
0.477	-0.0416514		2.387	0.0307447
0.478	-0.0414524		2.391	0.0262224
0.478	-0.040528		2.394	0.0266549
0.479	-0.0396647		2.397	0.0282732
0.48	-0.0388321		2.401	0.0314188
0.48	-0.0379526		2.404	0.0350797
0.481	-0.0370211		2.407	0.0396167
0.482	-0.0360702		2.411	0.0438675
0.482	-0.0351201		2.414	0.0450691
0.483	-0.0341676		2.417	0.046741
0.484	-0.033218		2.421	0.0520293
0.484	-0.032478		2.424	0.056348
0.485	-0.032523		2.427	0.0552404
0.486	-0.0327671		2.431	0.0533016
0.486	-0.0330102		2.434	0.0510068
0.487	-0.0332552		2.437	0.0490062
0.488	-0.0334998		2.441	0.0481675
0.488	-0.0337443		2.444	0.0475592
0.489	-0.0339867		2.447	0.0472255
0.49	-0.0342306		2.451	0.0471323
0.49	-0.0344758		2.454	0.047745
0.491	-0.0347031		2.457	0.0479468
0.492	-0.0350108		2.461	0.0467188
0.492	-0.0353344		2.464	0.0460988
0.493	-0.0356607		2.467	0.0487768
0.494	-0.0359858		2.471	0.0509713
0.494	-0.0363092		2.474	0.0500448
0.495	-0.0366336		2.477	0.0496224
0.496	-0.0369581		2.481	0.0522576
0.496	-0.0372826		2.484	0.0537712
0.497	-0.0376102		2.487	0.0500549
0.498	-0.0384236		2.491	0.0463375
0.498	-0.0398624		2.494	0.0444309
0.499	-0.0413996		2.497	0.0423499
0.5	-0.0429486		2.501	0.0389608
0.5	-0.0444855		2.504	0.0355289
0.501	-0.0460335		2.507	0.0321994
0.502	-0.0475732		2.511	0.0294811
0.502	-0.0491262		2.514	0.0286505
0.503	-0.0506595		2.517	0.0286306
0.504	-0.0522083		2.521	0.0322629
0.504	-0.0529486		2.524	0.0356225
0.505	-0.0527961		2.527	0.0363395
0.506	-0.0525375		2.531	0.0369419
0.506	-0.0522819		2.534	0.0374202
0.507	-0.0520227		2.537	0.0390962
0.508	-0.0517658		2.54	0.0463053
0.508	-0.0515072		2.544	0.0519014
0.509	-0.0512484		2.547	0.0503008
0.51	-0.0509899		2.55	0.0481638
0.51	-0.0507312		2.554	0.0450734
0.511	-0.0507857		2.557	0.0424273
0.512	-0.051195		2.56	0.0415032
0.512	-0.0516274		2.564	0.0412707
0.513	-0.0520643		2.567	0.0425721
0.514	-0.0525032		2.57	0.043367
0.514	-0.0529402		2.574	0.0414126
0.515	-0.0533749		2.577	0.0401578
0.516	-0.0538119		2.58	0.0421209
0.516	-0.0542519		2.584	0.0443677
0.517	-0.0546833		2.587	0.0478792
0.518	-0.055098		2.59	0.0512684
0.518	-0.0554699		2.594	0.0546671
0.519	-0.0558433		2.597	0.0567713
0.52	-0.0562139		2.6	0.0545489
0.52	-0.0565856		2.604	0.0512798
0.521	-0.0569585		2.607	0.045482
0.522	-0.0573301		2.61	0.0405561
0.522	-0.0577008		2.614	0.0374559
0.523	-0.0580743		2.617	0.0342778
0.524	-0.0584451		2.62	0.0310407
0.524	-0.0588808		2.624	0.0285202
0.525	-0.0593676		2.627	0.0282726
0.526	-0.0598553		2.63	0.0276176
0.526	-0.0603363		2.634	0.026352
0.527	-0.0608266		2.637	0.0262772
0.528	-0.0613138		2.64	0.0293925
0.528	-0.0617967		2.644	0.0322797
0.529	-0.0622839		2.647	0.0341071
0.53	-0.0627691		2.65	0.0339942
0.53	-0.0632507		2.654	0.0302234
0.531	-0.0633542		2.657	0.0286558
0.532	-0.0630791		2.66	0.0310833
0.532	-0.062821		2.664	0.0315657
0.533	-0.0625767		2.667	0.0288701
0.534	-0.0623223		2.67	0.027425
0.534	-0.0620512		2.674	0.0278475
0.535	-0.0617725		2.677	0.0272854
0.536	-0.0614927		2.68	0.0245576
0.536	-0.0612128		2.684	0.0234651
0.537	-0.060933		2.687	0.0259762
0.538	-0.0607849		2.69	0.0262361
0.538	-0.0608845		2.694	0.0217036
0.539	-0.0610648		2.697	0.0204097
0.54	-0.0612456		2.7	0.025195
0.54	-0.0614253		2.704	0.0289191
0.541	-0.0616057		2.707	0.0301847
0.542	-0.0617857		2.71	0.0297303
0.542	-0.0619655		2.714	0.0273692
0.543	-0.0621457		2.717	0.0262558
0.544	-0.0623264		2.72	0.0271354
0.544	-0.0627026		2.724	0.0299189
0.545	-0.0631971		2.727	0.0345244
0.546	-0.0637128		2.73	0.0372164
0.546	-0.0642259		2.734	0.0370804
0.547	-0.0647407		2.737	0.0368072
0.548	-0.0652545		2.74	0.0366177
0.548	-0.0657693		2.744	0.0390134
0.549	-0.0662842		2.747	0.044743
0.55	-0.0667993		2.75	0.0490188
0.55	-0.0673115		2.754	0.0510943
0.551	-0.0674326		2.757	0.0506571
0.552	-0.0673266		2.76	0.0473883
0.552	-0.0671891		2.764	0.0463321
0.553	-0.0670515		2.767	0.0479478
0.554	-0.066913		2.77	0.0495254
0.554	-0.0667752		2.774	0.0510174
0.555	-0.0666377		2.777	0.0525544
0.556	-0.0664999		2.78	0.0540306
0.556	-0.0663617		2.784	0.0555623
0.557	-0.0662241		2.787	0.0571472
0.558	-0.0663875		2.79	0.0579558
0.558	-0.066756		2.794	0.0579964
0.559	-0.0671582		2.797	0.0577712
0.56	-0.0675596		2.8	0.0571325
0.56	-0.0679633		2.804	0.0563752
0.561	-0.0683637		2.807	0.0552132
0.562	-0.0687659		2.81	0.0521011
0.562	-0.0691684		2.814	0.0469267
0.563	-0.0695614		2.817	0.0406787
0.564	-0.0699616		2.82	0.0341639
0.564	-0.0700616		2.824	0.031813
0.565	-0.069889		2.827	0.0332914
0.566	-0.0696714		2.83	0.0355486
0.566	-0.069453		2.834	0.0379735
0.567	-0.069234		2.837	0.0376288
0.568	-0.0690159		2.84	0.0350182
0.568	-0.0687987		2.844	0.0335185
0.569	-0.0685807		2.847	0.0333378
0.57	-0.0683613		2.85	0.0349631
0.57	-0.0681438		2.854	0.0378144
0.571	-0.0678278		2.857	0.0371364
0.572	-0.0674546		2.86	0.0336271
0.572	-0.0670715		2.864	0.0320638
0.573	-0.0666874		2.867	0.0320472
0.574	-0.0663056		2.87	0.0331167
0.574	-0.0659227		2.874	0.0349402
0.575	-0.065541		2.877	0.036198
0.576	-0.0651576		2.88	0.037075
0.576	-0.0647743		2.883	0.0380969
0.577	-0.0643909		2.887	0.039054
0.578	-0.0639163		2.89	0.0389615
0.578	-0.0633884		2.893	0.037911
0.579	-0.0628555		2.897	0.0343063
0.58	-0.0623217		2.9	0.0287511
0.58	-0.0617897		2.903	0.0254235
0.581	-0.0612578		2.907	0.0236349
0.582	-0.0607237		2.91	0.0204838
0.582	-0.0601886		2.913	0.0169387
0.583	-0.0596561		2.917	0.0162157
0.584	-0.059123		2.92	0.0169979
0.584	-0.0590481		2.923	0.0185102
0.585	-0.0591302		2.927	0.0205393
0.586	-0.0592166		2.93	0.0213747
0.586	-0.0592982		2.933	0.0215169
0.587	-0.0593816		2.937	0.0211471
0.588	-0.0594701		2.94	0.0207081
0.588	-0.059562		2.943	0.0224245
0.589	-0.0596546		2.947	0.0254238
0.59	-0.0597475		2.95	0.0252147
0.59	-0.0598404		2.953	0.0233098
0.591	-0.060078		2.957	0.0222257
0.592	-0.06041		2.96	0.0215417
0.592	-0.0607414		2.963	0.0207306
0.593	-0.061072		2.967	0.0197694
0.594	-0.0614025		2.97	0.018789
0.594	-0.0617329		2.973	0.0177733
0.595	-0.0620656		2.977	0.016381
0.596	-0.0623961		2.98	0.0148878
0.596	-0.0627275		2.983	0.0144425
0.597	-0.0630597		2.987	0.0142121
0.598	-0.0632895		2.99	0.0109228
0.598	-0.063567		2.993	0.00637252
0.599	-0.0639047		2.997	0.00215861
0.6	-0.0642436		3	-0.001964
0.6	-0.0645797		3.003	-0.0039979
0.601	-0.064916		3.007	-0.0049223
0.602	-0.0652546		3.01	-0.0045448
0.602	-0.0655934		3.013	-0.0036029
0.603	-0.0659301		3.017	-0.0035429
0.604	-0.0662683		3.02	-0.0038411
0.604	-0.0669177		3.023	-0.0024856
0.605	-0.067794		3.027	-0.0002693
0.606	-0.0687105		3.03	0.00234261
0.606	-0.0696272		3.033	0.00508602
0.607	-0.0705425		3.037	0.00707969
0.608	-0.0714638		3.04	0.00826153
0.608	-0.0723765		3.043	0.00664322
0.609	-0.0732971		3.047	0.00412114
0.61	-0.0742133		3.05	0.00232785
0.61	-0.0751422		3.053	0.00059542
0.611	-0.0759036		3.057	-0.0007005
0.612	-0.0764896		3.06	-0.0016926
0.612	-0.0770308		3.063	-0.00379
0.613	-0.0775776		3.067	-0.0060807
0.614	-0.0781221		3.07	-0.0065844
0.614	-0.0786677		3.073	-0.006834
0.615	-0.0792102		3.077	-0.0064437
0.616	-0.0797544		3.08	-0.0056943
0.616	-0.0802996		3.083	-0.0047137
0.617	-0.0808018		3.087	-0.0038359
0.618	-0.0811044		3.09	-0.0038005
0.618	-0.081339		3.093	-0.0038853
0.619	-0.0815749		3.097	-0.0055006
0.62	-0.0818103		3.1	-0.0072375
0.62	-0.0820442		3.103	-0.0088124
0.621	-0.0822786		3.107	-0.0106001
0.622	-0.082514		3.11	-0.0093243
0.622	-0.0827507		3.113	-0.0077214
0.623	-0.0829854		3.117	-0.014045
0.624	-0.083229		3.12	-0.021256
0.624	-0.083044		3.123	-0.0246319
0.625	-0.082613		3.127	-0.0273509
0.626	-0.0821416		3.13	-0.0246241
0.626	-0.0816711		3.133	-0.0214366
0.627	-0.081204		3.137	-0.0221654
0.628	-0.0807328		3.14	-0.0236189
0.628	-0.0802687		3.143	-0.0278269
0.629	-0.0797981		3.147	-0.0322065
0.63	-0.0793319		3.15	-0.033678
0.63	-0.0789663		3.153	-0.0343991
0.631	-0.0791762		3.157	-0.0287871
0.632	-0.0795661		3.16	-0.0220187
0.632	-0.0799654		3.163	-0.0250083
0.633	-0.0803675		3.167	-0.0289563
0.634	-0.0807692		3.17	-0.0248028
0.634	-0.081168		3.173	-0.0199253
0.635	-0.0815697		3.177	-0.0157486
0.636	-0.0819705		3.18	-0.0116209
0.636	-0.0823728		3.183	-0.0087442
0.637	-0.08287		3.187	-0.0058251
0.638	-0.0833785		3.19	-0.005899
0.638	-0.0838758		3.193	-0.0066101
0.639	-0.0843488		3.197	-0.0003232
0.64	-0.0847926		3.2	0.00627194
0.64	-0.085239		3.203	0.00115393
0.641	-0.0857105		3.207	-0.0042863
0.642	-0.086205		3.21	-0.0047925
0.642	-0.0867051		3.213	-0.0052203
0.643	-0.0872054		3.216	-0.0007579
0.644	-0.0876356		3.22	0.00387695
0.644	-0.0878464		3.223	-0.0029481
0.645	-0.0879159		3.226	-0.010034
0.646	-0.0879853		3.23	-0.0131705
0.646	-0.088055		3.233	-0.0162079
0.647	-0.0881245		3.236	-0.0165509
0.648	-0.0881941		3.24	-0.0170538
0.648	-0.0882637		3.243	-0.0200235
0.649	-0.0883333		3.246	-0.0229238
0.65	-0.0884027		3.25	-0.0211401
0.65	-0.0885499		3.253	-0.0191686
0.651	-0.0889941		3.256	-0.0126757
0.652	-0.0896273		3.26	-0.006363
0.652	-0.0902615		3.263	-0.0062526
0.653	-0.0908949		3.266	-0.0062594
0.654	-0.0915294		3.27	-0.0021704
0.654	-0.0921619		3.273	0.00216522
0.655	-0.092794		3.276	0.0104753
0.656	-0.0934299		3.28	0.0190927
0.656	-0.094064		3.283	0.0150687
0.657	-0.094575		3.286	0.0103892
0.658	-0.094811		3.29	0.00766423
0.658	-0.094913		3.293	0.00501658
0.659	-0.0950152		3.296	0.00642822
0.66	-0.0951175		3.3	0.00801939
0.66	-0.0952196		3.303	0.0114087
0.661	-0.0953217		3.306	0.0145553
0.662	-0.0954239		3.31	0.00669253
0.662	-0.0955256		3.313	-0.0012704
0.663	-0.0956277		3.316	-0.0004852
0.664	-0.0956192		3.32	0.00055496
0.664	-0.0953891		3.323	-0.0005688
0.665	-0.0950658		3.326	-0.0018673
0.666	-0.0947441		3.33	-0.0053409
0.666	-0.0944216		3.333	-0.0091144
0.667	-0.0940968		3.336	-0.0177189
0.668	-0.0937737		3.34	-0.0261832
0.668	-0.0934503		3.343	-0.0278789
0.669	-0.0931261		3.346	-0.0294871
0.67	-0.0928083		3.35	-0.032528
0.67	-0.0923637		3.353	-0.0352703
0.671	-0.0916775		3.356	-0.0349824
0.672	-0.0909004		3.36	-0.035089
0.672	-0.0901243		3.363	-0.0378615
0.673	-0.0893462		3.366	-0.0396389
0.674	-0.088566		3.37	-0.0358251
0.674	-0.0877871		3.373	-0.0326314
0.675	-0.0870076		3.376	-0.0354088
0.676	-0.086229		3.38	-0.0378998
0.676	-0.0854479		3.383	-0.0356873
0.677	-0.0850295		3.386	-0.0336207
0.678	-0.0851911		3.39	-0.0344968
0.678	-0.085556		3.393	-0.0344356
0.679	-0.0859207		3.396	-0.0284463
0.68	-0.0862858		3.4	-0.0235935
0.68	-0.0866515		3.403	-0.0260369
0.681	-0.0870159		3.406	-0.028292
0.682	-0.0873809		3.41	-0.0267853
0.682	-0.0877456		3.413	-0.0251715
0.683	-0.0881116		3.416	-0.0250638
0.684	-0.0881521		3.42	-0.024657
0.684	-0.0875176		3.423	-0.022676
0.685	-0.0866516		3.426	-0.0211987
0.686	-0.0857855		3.43	-0.0227736
0.686	-0.08492		3.433	-0.0245636
0.687	-0.084057		3.436	-0.0257842
0.688	-0.0831951		3.44	-0.026424
0.688	-0.0823315		3.443	-0.0248216
0.689	-0.0814669		3.446	-0.0226027
0.69	-0.0805985		3.45	-0.0194456
0.69	-0.0800542		3.453	-0.0176028
0.691	-0.080258		3.456	-0.0207988
0.692	-0.0806861		3.46	-0.0231794
0.692	-0.081099		3.463	-0.0219709
0.693	-0.0814859		3.466	-0.0212179
0.694	-0.0818669		3.47	-0.0225443
0.694	-0.0822641		3.473	-0.0237518
0.695	-0.0826844		3.476	-0.024179
0.696	-0.083113		3.48	-0.0252912
0.696	-0.0835417		3.483	-0.0286613
0.697	-0.0839946		3.486	-0.0310035
0.698	-0.0845016		3.49	-0.0286933
0.698	-0.0850397		3.493	-0.0272244
0.699	-0.0855769		3.496	-0.0299226
0.7	-0.0861157		3.5	-0.0317494
0.7	-0.0866576		3.503	-0.0292023
0.701	-0.0871979		3.506	-0.027387
0.702	-0.0877357		3.51	-0.0287624
0.702	-0.088277		3.513	-0.030163
0.703	-0.0888159		3.516	-0.0314251
0.704	-0.0894619		3.52	-0.0329855
0.704	-0.0903827		3.523	-0.0352347
0.705	-0.0914759		3.526	-0.0366882
0.706	-0.0925765		3.53	-0.0362355
0.706	-0.0936716		3.533	-0.0364063
0.707	-0.0947633		3.536	-0.0381351
0.708	-0.0958598		3.54	-0.0378615
0.708	-0.0969551		3.543	-0.0330591
0.709	-0.0980466		3.546	-0.0291315
0.71	-0.0991464		3.549	-0.0280125
0.71	-0.0999429		3.553	-0.0252947
0.711	-0.0998358		3.556	-0.019119
0.712	-0.0991094		3.559	-0.0153162
0.712	-0.0983865		3.563	-0.0160286
0.713	-0.0976655		3.566	-0.0155731
0.714	-0.0969392		3.569	-0.012499
0.714	-0.0962101		3.573	-0.0117837
0.715	-0.095484		3.576	-0.01541
0.716	-0.0947603		3.579	-0.0182506
0.716	-0.0940353		3.583	-0.019078
0.717	-0.0936161		3.586	-0.0216949
0.718	-0.0940301		3.589	-0.0275162
0.718	-0.0949668		3.593	-0.0311582
0.719	-0.0958988		3.596	-0.0307238
0.72	-0.0968276		3.599	-0.0307273
0.72	-0.0977576		3.603	-0.0322021
0.721	-0.0986904		3.606	-0.0342247
0.722	-0.0996203		3.609	-0.0362971
0.722	-0.10055		3.613	-0.0351325
0.723	-0.101484		3.616	-0.0308618
0.724	-0.102301		3.619	-0.0275525
0.724	-0.102768		3.623	-0.0253998
0.725	-0.103024		3.626	-0.0257927
0.726	-0.103278		3.629	-0.0284897
0.726	-0.103532		3.633	-0.0282849
0.727	-0.103787		3.636	-0.0256655
0.728	-0.104042		3.639	-0.0220274
0.728	-0.104296		3.643	-0.017477
0.729	-0.104552		3.646	-0.0164369
0.73	-0.104806		3.649	-0.019085
0.73	-0.104904		3.653	-0.020584
0.731	-0.104532		3.656	-0.0204068
0.732	-0.103901		3.659	-0.0162016
0.732	-0.10327		3.663	-0.0085414
0.733	-0.102635		3.666	-0.0081991
0.734	-0.102003		3.669	-0.0143012
0.734	-0.101372		3.673	-0.0187428
0.735	-0.100735		3.676	-0.0212044
0.736	-0.100102		3.679	-0.0241316
0.736	-0.099473		3.683	-0.0275446
0.737	-0.0988407		3.686	-0.029425
0.738	-0.0982165		3.689	-0.0301939
0.738	-0.0975976		3.693	-0.0315713
0.739	-0.0969787		3.696	-0.0337915
0.74	-0.0963568		3.699	-0.0351201
0.74	-0.0957384		3.703	-0.0351749
0.741	-0.0951202		3.706	-0.0332636
0.742	-0.0944993		3.709	-0.0303744
0.742	-0.0938784		3.713	-0.0260894
0.743	-0.093258		3.716	-0.0208236
0.744	-0.0928114		3.719	-0.0200117
0.744	-0.0930383		3.723	-0.0221572
0.745	-0.0935723		3.726	-0.0247466
0.746	-0.0940922		3.729	-0.0276086
0.746	-0.0945819		3.733	-0.0253098
0.747	-0.0950553		3.736	-0.019601
0.748	-0.0955417		3.739	-0.0171843
0.748	-0.096061		3.743	-0.0171812
0.749	-0.096595		3.746	-0.0186816
0.75	-0.097129		3.749	-0.0208727
0.75	-0.0976369		3.753	-0.0200047
0.751	-0.0979693		3.756	-0.0171305
0.752	-0.0980669		3.759	-0.0177805
0.752	-0.0981645		3.763	-0.0203479
0.753	-0.0982618		3.766	-0.0229865
0.754	-0.0983595		3.769	-0.0256919
0.754	-0.098457		3.773	-0.0271096
0.755	-0.0985542		3.776	-0.0279272
0.756	-0.0986515		3.779	-0.0266954
0.756	-0.098749		3.783	-0.0245883
0.757	-0.0988631		3.786	-0.0249026
0.758	-0.0990023		3.789	-0.026195
0.758	-0.0991363		3.793	-0.0252597
0.759	-0.0992708		3.796	-0.0234724
0.76	-0.0994053		3.799	-0.0217069
0.76	-0.0995392		3.803	-0.0201325
0.761	-0.0996737		3.806	-0.0184182
0.762	-0.0998085		3.809	-0.0167806
0.762	-0.0999429		3.813	-0.0164113
0.763	-0.100077		3.816	-0.0165925
0.764	-0.100337		3.819	-0.0150688
0.764	-0.101061		3.823	-0.0127282
0.765	-0.102188		3.826	-0.0106226
0.766	-0.103316		3.829	-0.0085671
0.766	-0.104445		3.833	-0.0085112
0.767	-0.105573		3.836	-0.0091069
0.768	-0.106699		3.839	-0.0095976
0.768	-0.10783		3.843	-0.0101941
0.769	-0.108958		3.846	-0.0111039
0.77	-0.110083		3.849	-0.0119916
0.77	-0.111026		3.853	-0.012752
0.771	-0.111507		3.856	-0.0134547
0.772	-0.111698		3.859	-0.0177279
0.772	-0.11189		3.863	-0.0227713
0.773	-0.112081		3.866	-0.0230216
0.774	-0.112272		3.869	-0.0221092
0.774	-0.112463		3.873	-0.0252133
0.775	-0.112655		3.876	-0.0292604
0.776	-0.112846		3.879	-0.0309275
0.776	-0.113038		3.882	-0.032052
0.777	-0.113319		3.886	-0.0333028
0.778	-0.113722		3.889	-0.0345474
0.778	-0.114159		3.892	-0.030838
0.779	-0.114594		3.896	-0.0261892
0.78	-0.115029		3.899	-0.0258231
0.78	-0.115462		3.902	-0.0264424
0.781	-0.115895		3.906	-0.0272837
0.782	-0.11633		3.909	-0.0280609
0.782	-0.116762		3.912	-0.0287991
0.783	-0.117195		3.916	-0.0297937
0.784	-0.117444		3.919	-0.0336806
0.784	-0.117419		3.922	-0.0378329
0.785	-0.117294		3.926	-0.0375272
0.786	-0.117169		3.929	-0.0364912
0.786	-0.117043		3.932	-0.0392634
0.787	-0.116918		3.936	-0.0425879
0.788	-0.116793		3.939	-0.0421137
0.788	-0.116668		3.942	-0.0411008
0.789	-0.116543		3.946	-0.0429287
0.789	-0.116418		3.949	-0.044479
0.79	-0.116298		3.952	-0.0392463
0.791	-0.116146		3.956	-0.0335727
0.791	-0.11597		3.959	-0.0330931
0.792	-0.115794		3.962	-0.0346101
0.793	-0.115617		3.966	-0.0364146
0.793	-0.11544		3.969	-0.0375603
0.794	-0.115263		3.972	-0.0361233
0.795	-0.115087		3.976	-0.0341473
0.795	-0.114911		3.979	-0.0329523
0.796	-0.114733		3.982	-0.0323228
0.797	-0.114047		3.986	-0.0334472
0.797	-0.112938		3.989	-0.0351809
0.798	-0.111763		3.992	-0.0377283
0.799	-0.110609		3.996	-0.0398813
0.799	-0.109518		3.999	-0.0392277
0.8	-0.108476		4.002	-0.0382896
0.801	-0.107424		4.006	-0.0384785
0.801	-0.106306		4.009	-0.0383554
0.802	-0.105136		4.012	-0.0354414
0.803	-0.103965		4.016	-0.0322228
0.803	-0.10295		4.019	-0.0322756
0.804	-0.102389		4.022	-0.033338
0.805	-0.102013		4.026	-0.0337847
0.805	-0.101638		4.029	-0.0330031
0.806	-0.101263		4.032	-0.0278744
0.807	-0.100887		4.036	-0.0220732
0.807	-0.100509		4.039	-0.0195453
0.808	-0.100134		4.042	-0.0184096
0.809	-0.0997585		4.046	-0.0192677
0.809	-0.0994052		4.049	-0.0206028
0.81	-0.0992202		4.052	-0.0213337
0.811	-0.0992257		4.056	-0.0222921
0.811	-0.0991198		4.059	-0.0243154
0.812	-0.0990143		4.062	-0.0266977
0.813	-0.0989096		4.066	-0.030509
0.813	-0.098804		4.069	-0.0339546
0.814	-0.098698		4.072	-0.0346787
0.815	-0.0985921		4.076	-0.0349534
0.815	-0.0984865		4.079	-0.0360461
0.816	-0.098409		4.082	-0.0375445
0.817	-0.0985708		4.086	-0.0390231
0.817	-0.0990959		4.089	-0.0382506
0.818	-0.0996845		4.092	-0.031834
0.819	-0.100268		4.096	-0.0265588
0.819	-0.100849		4.099	-0.0280523
0.82	-0.101434		4.102	-0.0307916
0.821	-0.102019		4.106	-0.0325839
0.821	-0.102601		4.109	-0.0338899
0.822	-0.103185		4.112	-0.0344275
0.823	-0.103702		4.116	-0.0318346
0.823	-0.103775		4.119	-0.0234618
0.824	-0.103338		4.122	-0.0173374
0.825	-0.102885		4.126	-0.0200716
0.825	-0.102432		4.129	-0.0231199
0.826	-0.101977		4.132	-0.0204447
0.827	-0.101527		4.136	-0.0166548
0.827	-0.101075		4.139	-0.0147629
0.828	-0.100623		4.142	-0.0135325
0.829	-0.100168		4.146	-0.0121856
0.829	-0.0998188		4.149	-0.0135461
0.83	-0.100204		4.152	-0.0203008
0.831	-0.10139		4.156	-0.0264562
0.831	-0.102641		4.159	-0.0283724
0.832	-0.103888		4.162	-0.0290215
0.833	-0.10513		4.166	-0.029654
0.833	-0.106371		4.169	-0.0306742
0.834	-0.107615		4.172	-0.0324146
0.835	-0.108865		4.176	-0.0341271
0.835	-0.110109		4.179	-0.0353065
0.836	-0.1113		4.182	-0.0357372
0.837	-0.112206		4.186	-0.0352711
0.837	-0.112855		4.189	-0.0340743
0.838	-0.113513		4.192	-0.0321134
0.839	-0.114171		4.196	-0.03032
0.839	-0.114824		4.199	-0.0291934
0.84	-0.11548		4.202	-0.0297765
0.841	-0.116133		4.206	-0.0322749
0.841	-0.116786		4.209	-0.0326133
0.842	-0.117438		4.212	-0.0298484
0.843	-0.117951		4.215	-0.0279306
0.843	-0.117895		4.219	-0.0278419
0.844	-0.117415		4.222	-0.0293031
0.845	-0.116934		4.225	-0.0319391
0.845	-0.116451		4.229	-0.0328861
0.846	-0.115969		4.232	-0.0315323
0.847	-0.11549		4.235	-0.0290952
0.847	-0.115009		4.239	-0.0258734
0.848	-0.114526		4.242	-0.0252126
0.849	-0.114044		4.245	-0.0279341
0.849	-0.11379		4.249	-0.0297881
0.85	-0.113758		4.252	-0.0296513
0.851	-0.113739		4.255	-0.0297284
0.851	-0.113721		4.259	-0.0301963
0.852	-0.113703		4.262	-0.0310357
0.853	-0.113686		4.265	-0.0326244
0.853	-0.11367		4.269	-0.0346558
0.854	-0.113653		4.272	-0.0367089
0.855	-0.113636		4.275	-0.0386198
0.855	-0.113618		4.279	-0.0404534
0.856	-0.11357		4.282	-0.0434666
0.857	-0.113507		4.285	-0.0476826
0.857	-0.113769		4.289	-0.0484636
0.858	-0.114032		4.292	-0.0456522
0.859	-0.114295		4.295	-0.0438334
0.859	-0.114558		4.299	-0.0437553
0.86	-0.114821		4.302	-0.042858
0.861	-0.115084		4.305	-0.0408886
0.861	-0.115347		4.309	-0.038085
0.862	-0.115609		4.312	-0.0347724
0.863	-0.11578		4.315	-0.0309034
0.863	-0.115515		4.319	-0.0265952
0.864	-0.114753		4.322	-0.0227941
0.865	-0.113995		4.325	-0.019604
0.865	-0.113239		4.329	-0.0203177
0.866	-0.112479		4.332	-0.0237315
0.867	-0.111719		4.335	-0.0259749
0.867	-0.110962		4.339	-0.0267631
0.868	-0.110206		4.342	-0.0289908
0.869	-0.109445		4.345	-0.0326282
0.869	-0.108869		4.349	-0.0342679
0.87	-0.108918		4.352	-0.0341506
0.871	-0.109358		4.355	-0.0356735
0.871	-0.109798		4.359	-0.0387708
0.872	-0.110238		4.362	-0.0397353
0.873	-0.110678		4.365	-0.0386295
0.873	-0.111118		4.369	-0.0374446
0.874	-0.111558		4.372	-0.0366903
0.875	-0.111999		4.375	-0.0351551
0.875	-0.112438		4.379	-0.0328731
0.876	-0.112889		4.382	-0.0338278
0.877	-0.113399		4.385	-0.036983
0.877	-0.113979		4.389	-0.0399906
0.878	-0.114557		4.392	-0.0425234
0.879	-0.115137		4.395	-0.0443226
0.879	-0.115718		4.399	-0.0455795
0.88	-0.116295		4.402	-0.0470815
0.881	-0.116877		4.405	-0.0489165
0.881	-0.117454		4.409	-0.0483695
0.882	-0.118032		4.412	-0.0461957
0.883	-0.118235		4.415	-0.0444065
0.883	-0.117503		4.419	-0.0429357
0.884	-0.116385		4.422	-0.0394837
0.885	-0.115269		4.425	-0.0347793
0.885	-0.114148		4.429	-0.0317588
0.886	-0.113029		4.432	-0.0298205
0.887	-0.111907		4.435	-0.0281633
0.887	-0.110792		4.439	-0.0266533
0.888	-0.109669		4.442	-0.0264561
0.889	-0.108552		4.445	-0.0272366
0.889	-0.107754		4.449	-0.0265696
0.89	-0.107744		4.452	-0.0247573
0.891	-0.108157		4.455	-0.0267832
0.891	-0.108572		4.459	-0.0314604
0.892	-0.108985		4.462	-0.0311472
0.893	-0.109397		4.465	-0.027518
0.893	-0.10981		4.469	-0.0265955
0.894	-0.110223		4.472	-0.027448
0.895	-0.110638		4.475	-0.0261947
0.895	-0.111051		4.479	-0.0237842
0.896	-0.111353		4.482	-0.0220886
0.897	-0.111427		4.485	-0.0207999
0.897	-0.111395		4.489	-0.0183529
0.898	-0.111364		4.492	-0.015182
0.899	-0.111333		4.495	-0.0156752
0.899	-0.111302		4.499	-0.0187705
0.9	-0.111271		4.502	-0.021122
0.901	-0.11124		4.505	-0.0228772
0.901	-0.111209		4.509	-0.025997
0.902	-0.111178		4.512	-0.0300458
0.903	-0.110946		4.515	-0.0338752
0.903	-0.110337		4.519	-0.0374383
0.904	-0.109563		4.522	-0.0389138
0.905	-0.108787		4.525	-0.0393047
0.905	-0.108017		4.529	-0.0398325
0.906	-0.107274		4.532	-0.0402369
0.907	-0.106574		4.535	-0.038074
0.907	-0.105892		4.539	-0.0348738
0.908	-0.105175		4.542	-0.035525
0.909	-0.104411		4.545	-0.0378165
0.909	-0.103712		4.549	-0.0372599
0.91	-0.10355		4.552	-0.0351246
0.911	-0.103637		4.555	-0.0355281
0.911	-0.103725		4.558	-0.0371991
0.912	-0.103812		4.562	-0.0361863
0.913	-0.1039		4.565	-0.0336722
0.913	-0.103987		4.568	-0.0326728
0.914	-0.104075		4.572	-0.032339
0.915	-0.104162		4.575	-0.0294784
0.915	-0.104249		4.578	-0.0256502
0.916	-0.104414		4.582	-0.025932
0.917	-0.104997		4.585	-0.0280332
0.917	-0.105765		4.588	-0.0264724
0.918	-0.106539		4.592	-0.0236041
0.919	-0.107308		4.595	-0.0249221
0.919	-0.108075		4.598	-0.0281058
0.92	-0.108845		4.602	-0.029898
0.921	-0.109616		4.605	-0.0308122
0.921	-0.110383		4.608	-0.0317405
0.922	-0.111152		4.612	-0.0322832
0.923	-0.111879		4.615	-0.0303133
0.923	-0.112359		4.618	-0.0273369
0.924	-0.112582		4.622	-0.0275714
0.925	-0.112806		4.625	-0.028846
0.925	-0.113029		4.628	-0.0256168
0.926	-0.113251		4.632	-0.0202898
0.927	-0.113475		4.635	-0.0174349
0.927	-0.113699		4.638	-0.0161563
0.928	-0.113922		4.642	-0.0155219
0.929	-0.114145		4.645	-0.0152768
0.929	-0.114481		4.648	-0.015425
0.93	-0.115266		4.652	-0.0153458
0.931	-0.116259		4.655	-0.0135346
0.931	-0.117245		4.658	-0.0114068
0.932	-0.118232		4.662	-0.0125848
0.933	-0.119228		4.665	-0.014566
0.933	-0.120221		4.668	-0.0121714
0.934	-0.121213		4.672	-0.0083049
0.935	-0.122207		4.675	-0.0080479
0.935	-0.123192		4.678	-0.0103206
0.936	-0.124263		4.682	-0.0141841
0.937	-0.125566		4.685	-0.0180871
0.937	-0.126814		4.688	-0.0196909
0.938	-0.128069		4.692	-0.0198646
0.939	-0.12932		4.695	-0.0190258
0.939	-0.130579		4.698	-0.0194494
0.94	-0.131832		4.702	-0.0251819
0.941	-0.133088		4.705	-0.0318363
0.941	-0.134343		4.708	-0.0335995
0.942	-0.135589		4.712	-0.0320279
0.943	-0.136552		4.715	-0.0296403
0.943	-0.136755		4.718	-0.0268736
0.944	-0.136842		4.722	-0.0248997
0.945	-0.136929		4.725	-0.024248
0.945	-0.137015		4.728	-0.0252995
0.946	-0.137101		4.732	-0.0264043
0.947	-0.137188		4.735	-0.0254703
0.947	-0.137275		4.738	-0.0238412
0.948	-0.137362		4.742	-0.0231997
0.949	-0.137448		4.745	-0.0224311
0.949	-0.137601		4.748	-0.0202529
0.95	-0.137899		4.752	-0.0183043
0.951	-0.138219		4.755	-0.0184771
0.951	-0.138539		4.758	-0.0182675
0.952	-0.138857		4.762	-0.0149789
0.953	-0.139177		4.765	-0.0114144
0.953	-0.139498		4.768	-0.0113206
0.954	-0.139818		4.772	-0.0116705
0.955	-0.140137		4.775	-0.0091459
0.955	-0.140451		4.778	-0.0061593
0.956	-0.140599		4.782	-0.0053335
0.957	-0.140457		4.785	-0.0041759
0.957	-0.140293		4.788	5.11e-05
0.958	-0.14013		4.792	0.00369215
0.959	-0.139967		4.795	0.00298553
0.959	-0.139808		4.798	0.00175399
0.96	-0.139659		4.802	0.00376711
0.961	-0.139515		4.805	0.00650175
0.961	-0.139366		4.808	0.00747395
0.962	-0.139208		4.812	0.00832163
0.963	-0.139115		4.815	0.0105864
0.963	-0.139358		4.818	0.0122129
0.964	-0.139589		4.822	0.0105995
0.965	-0.139819		4.825	0.00849807
0.965	-0.14005		4.828	0.00910179
0.966	-0.140281		4.832	0.0109612
0.967	-0.140511		4.835	0.012502
0.967	-0.140742		4.838	0.0133773
0.968	-0.140973		4.842	0.0132642
0.969	-0.141196		4.845	0.0124572
0.969	-0.141274		4.848	0.0112082
0.97	-0.140663		4.852	0.0105307
0.971	-0.140055		4.855	0.0111136
0.971	-0.139444		4.858	0.0110475
0.972	-0.138835		4.862	0.00934742
0.973	-0.138225		4.865	0.00847662
0.973	-0.137618		4.868	0.0103292
0.974	-0.137009		4.872	0.0121848
0.975	-0.136399		4.875	0.0135237
0.975	-0.135792		4.878	0.0155745
0.976	-0.135289		4.882	0.0178076
0.977	-0.135382		4.885	0.0192668
0.977	-0.135476		4.888	0.0206476
0.978	-0.135569		4.891	0.0245859
0.979	-0.135662		4.895	0.0295416
0.979	-0.135756		4.898	0.0319156
0.98	-0.135849		4.901	0.0330089
0.981	-0.135943		4.905	0.0344602
0.981	-0.136036		4.908	0.0361884
0.982	-0.136176		4.911	0.0384432
0.983	-0.136654		4.915	0.0399037
0.983	-0.137489		4.918	0.0371408
0.984	-0.138321		4.921	0.0330355
0.985	-0.13916		4.925	0.0318602
0.985	-0.13999		4.928	0.0317928
0.986	-0.140829		4.931	0.0326097
0.987	-0.141659		4.935	0.0331941
0.987	-0.142494		4.938	0.0303946
0.988	-0.143333		4.941	0.0270546
0.989	-0.144092		4.945	0.0259586
0.989	-0.144466		4.948	0.0258892
0.99	-0.144595		4.951	0.0292223
0.991	-0.144723		4.955	0.033206
0.991	-0.144854		4.958	0.0337691
0.992	-0.144984		4.961	0.0331717
0.993	-0.145114		4.965	0.0321797
0.993	-0.145244		4.968	0.031483
0.994	-0.145374		4.971	0.0327824
0.995	-0.145505		4.975	0.0343516
0.995	-0.145676		4.978	0.0326475
0.996	-0.145964		4.981	0.0305709
0.997	-0.146018		4.985	0.0324402
0.997	-0.146072		4.988	0.0354666
0.998	-0.146126		4.991	0.0413714
0.999	-0.14618		4.995	0.0471134
0.999	-0.146234		4.998	0.0481471
1	-0.146287		5.001	0.0483312
1.001	-0.146341		5.005	0.0486308
1.001	-0.146395		5.008	0.04932
1.002	-0.146493		5.011	0.0519282
1.003	-0.146837		5.015	0.0544463
1.003	-0.147489		5.018	0.0551176
1.004	-0.148143		5.021	0.0553879
1.005	-0.148798		5.025	0.0552159
1.005	-0.149449		5.028	0.0548988
1.006	-0.150105		5.031	0.0554658
1.007	-0.150758		5.035	0.0567303
1.007	-0.151409		5.038	0.0591936
1.008	-0.152063		5.041	0.0614784
1.009	-0.152632		5.045	0.0610229
1.009	-0.15292		5.048	0.0603413
1.01	-0.153108		5.051	0.0603928
1.011	-0.153297		5.055	0.0601351
1.011	-0.153484		5.058	0.0585482
1.012	-0.153673		5.061	0.0569599
1.013	-0.153858		5.065	0.057131
1.013	-0.154033		5.068	0.0574724
1.014	-0.154198		5.071	0.0570724
1.015	-0.154367		5.075	0.0571641
1.015	-0.154549		5.078	0.0598684
1.016	-0.154214		5.081	0.06223
1.017	-0.153364		5.085	0.0610337
1.017	-0.15249		5.088	0.0596518
1.018	-0.151617		5.091	0.0571038
1.019	-0.150741		5.095	0.0550351
1.019	-0.149871		5.098	0.0560938
1.02	-0.148999		5.101	0.0566864
1.021	-0.148123		5.105	0.0554052
1.021	-0.147247		5.108	0.0534831
1.022	-0.146374		5.111	0.0480671
1.023	-0.146154		5.115	0.0429356
1.023	-0.146363		5.118	0.0395224
1.024	-0.146578		5.121	0.0370413
1.025	-0.146794		5.125	0.0377882
1.025	-0.147009		5.128	0.0390112
1.026	-0.147224		5.131	0.0413881
1.027	-0.147439		5.135	0.0431356
1.027	-0.147653		5.138	0.0431696
1.028	-0.147869		5.141	0.0430575
1.029	-0.14808		5.145	0.0426598
1.029	-0.147939		5.148	0.042711
1.03	-0.147622		5.151	0.0441183
1.031	-0.147303		5.155	0.044404
1.031	-0.146985		5.158	0.0407072
1.032	-0.14667		5.161	0.0366807
1.033	-0.14635		5.165	0.0310806
1.033	-0.146031		5.168	0.0269202
1.034	-0.145716		5.171	0.0274004
1.035	-0.145398		5.175	0.0277152
1.035	-0.145077		5.178	0.0281968
1.036	-0.144681		5.181	0.0290787
1.037	-0.144239		5.185	0.0301748
1.037	-0.143801		5.188	0.030774
1.038	-0.143361		5.191	0.0306765
1.039	-0.142919		5.195	0.0298497
1.039	-0.142479		5.198	0.0273915
1.04	-0.142041		5.201	0.0256452
1.041	-0.141596		5.205	0.0250299
1.041	-0.141157		5.208	0.0254214
1.042	-0.140722		5.211	0.0278213
1.043	-0.140327		5.215	0.0294632
1.043	-0.140004		5.218	0.0294814
1.044	-0.139683		5.221	0.0303324
1.045	-0.139359		5.224	0.0327577
1.045	-0.139035		5.228	0.0344943
1.046	-0.13871		5.231	0.035382
1.047	-0.138388		5.234	0.0358776
1.047	-0.138068		5.238	0.0355879
1.048	-0.137752		5.241	0.0353124
1.049	-0.137644		5.244	0.0347784
1.049	-0.138523		5.248	0.0329599
1.05	-0.139409		5.251	0.0296425
1.051	-0.140305		5.254	0.028518
1.051	-0.141193		5.258	0.0298697
1.052	-0.142095		5.261	0.031606
1.053	-0.142987		5.264	0.0341442
1.053	-0.143881		5.268	0.0354297
1.054	-0.144781		5.271	0.0352194
1.055	-0.145672		5.274	0.0342398
1.055	-0.146564		5.278	0.0323866
1.056	-0.147329		5.281	0.0302703
1.057	-0.148085		5.284	0.0282546
1.057	-0.148843		5.288	0.0270142
1.058	-0.149604		5.291	0.0260027
1.059	-0.150362		5.294	0.0249397
1.059	-0.151122		5.298	0.0239763
1.06	-0.15188		5.301	0.0226599
1.061	-0.152638		5.304	0.0213055
1.061	-0.153365		5.308	0.0205804
1.062	-0.1539		5.311	0.0205345
1.063	-0.15418		5.314	0.0237335
1.063	-0.154462		5.318	0.0293642
1.064	-0.154742		5.321	0.0302675
1.065	-0.155023		5.324	0.0274812
1.065	-0.155303		5.328	0.0252185
1.066	-0.15558		5.331	0.0234782
1.067	-0.155845		5.334	0.0223238
1.067	-0.156092		5.338	0.0216502
1.068	-0.156341		5.341	0.0201553
1.069	-0.156659		5.344	0.0181825
1.069	-0.157043		5.348	0.0156934
1.07	-0.157438		5.351	0.0123701
1.071	-0.15783		5.354	0.0126277
1.071	-0.158224		5.358	0.0148434
1.072	-0.158617		5.361	0.014304
1.073	-0.15901		5.364	0.0126683
1.073	-0.159405		5.368	0.0116951
1.074	-0.159797		5.371	0.0111459
1.075	-0.160191		5.374	0.0131391
1.075	-0.160662		5.378	0.0160896
1.076	-0.161499		5.381	0.017053
1.077	-0.162376		5.384	0.0171634
1.077	-0.163249		5.388	0.0165353
1.078	-0.164125		5.391	0.0155564
1.079	-0.165001		5.394	0.0164251
1.079	-0.165874		5.398	0.0181415
1.08	-0.166751		5.401	0.0193931
1.081	-0.167626		5.404	0.0205744
1.081	-0.168501		5.408	0.0192163
1.082	-0.169092		5.411	0.0169462
1.083	-0.168656		5.414	0.0186416
1.083	-0.168148		5.418	0.0213014
1.084	-0.167639		5.421	0.0222904
1.085	-0.167134		5.424	0.0228205
1.085	-0.166624		5.428	0.0245406
1.086	-0.166116		5.431	0.0265673
1.087	-0.16561		5.434	0.0256837
1.087	-0.1651		5.438	0.0243999
1.088	-0.164595		5.441	0.0242943
1.089	-0.163611		5.444	0.024272
1.089	-0.162212		5.448	0.0202282
1.09	-0.160796		5.451	0.0154513
1.091	-0.159389		5.454	0.0121196
1.091	-0.157979		5.458	0.00883183
1.092	-0.156576		5.461	0.00733993
1.093	-0.155153		5.464	0.00612577
1.093	-0.153749		5.468	0.00988418
1.094	-0.152338		5.471	0.0144662
1.095	-0.150929		5.474	0.0155023
1.095	-0.149959		5.478	0.0160201
1.096	-0.149675		5.481	0.0182488
1.097	-0.149388		5.484	0.0207384
1.097	-0.149102		5.488	0.0237892
1.098	-0.148818		5.491	0.0268598
1.099	-0.148531		5.494	0.029296
1.099	-0.148244		5.498	0.0314804
1.1	-0.147959		5.501	0.0274984
1.101	-0.147673		5.504	0.0231346
1.101	-0.147387		5.508	0.0247827
1.102	-0.147104		5.511	0.0270353
1.103	-0.146776		5.514	0.0256404
1.103	-0.146449		5.518	0.0239641
1.104	-0.146119		5.521	0.0222041
1.105	-0.145791		5.524	0.0203503
1.105	-0.145464		5.528	0.0192138
1.106	-0.145136		5.531	0.0179357
1.107	-0.144809		5.534	0.0195575
1.107	-0.144479		5.538	0.0217796
1.108	-0.144134		5.541	0.02478
1.109	-0.143546		5.544	0.0274877
1.109	-0.142765		5.548	0.0313585
1.11	-0.141981		5.551	0.0349231
1.111	-0.141199		5.554	0.0330952
1.111	-0.140416		5.557	0.0315905
1.112	-0.139639		5.561	0.0313157
1.113	-0.138859		5.564	0.0313274
1.113	-0.138075		5.567	0.0345908
1.114	-0.137291		5.571	0.037413
1.115	-0.13655		5.574	0.0339628
1.115	-0.136193		5.577	0.0305825
1.116	-0.136066		5.581	0.0302005
1.116	-0.135941		5.584	0.0296268
1.117	-0.135815		5.587	0.0300242
1.118	-0.135689		5.591	0.0304271
1.118	-0.135563		5.594	0.0293865
1.119	-0.135438		5.597	0.0281229
1.12	-0.135317		5.601	0.0253339
1.12	-0.135204		5.604	0.02348
1.121	-0.135093		5.607	0.0266642
1.122	-0.135432		5.611	0.0283442
1.122	-0.136131		5.614	0.0230702
1.123	-0.136906		5.617	0.0189408
1.124	-0.137682		5.621	0.0214701
1.124	-0.138454		5.624	0.0246826
1.125	-0.139227		5.627	0.0280729
1.126	-0.14		5.631	0.0305085
1.126	-0.140774		5.634	0.029695
1.127	-0.141546		5.637	0.0278872
1.128	-0.142324		5.641	0.0226875
1.128	-0.143133		5.644	0.0189584
1.129	-0.143829		5.647	0.0222578
1.13	-0.1445		5.651	0.0252
1.13	-0.145174		5.654	0.0250445
1.131	-0.145847		5.657	0.0241307
1.132	-0.146518		5.661	0.0210839
1.132	-0.147187		5.664	0.0190901
1.133	-0.147863		5.667	0.0204484
1.134	-0.148533		5.671	0.0215102
1.134	-0.149206		5.674	0.0216237
1.135	-0.149414		5.677	0.0214642
1.136	-0.149326		5.681	0.020665
1.136	-0.149201		5.684	0.0202653
1.137	-0.149076		5.687	0.0209046
1.138	-0.148951		5.691	0.0211792
1.138	-0.148826		5.694	0.0203863
1.139	-0.1487		5.697	0.0194345
1.14	-0.148574		5.701	0.0182419
1.14	-0.148449		5.704	0.0169869
1.141	-0.148324		5.707	0.015607
1.142	-0.148486		5.711	0.0142332
1.142	-0.148786		5.714	0.0128853
1.143	-0.149098		5.717	0.0109491
1.144	-0.149413		5.721	0.00779745
1.144	-0.149723		5.724	0.00558799
1.145	-0.150037		5.727	0.00601032
1.146	-0.15035		5.731	0.00740594
1.146	-0.150661		5.734	0.0103502
1.147	-0.150974		5.737	0.0147344
1.148	-0.151289		5.741	0.0220632
1.148	-0.151245		5.744	0.0269298
1.149	-0.151079		5.747	0.0265794
1.15	-0.150906		5.751	0.0263564
1.15	-0.150733		5.754	0.0270007
1.151	-0.150558		5.757	0.0288116
1.152	-0.150382		5.761	0.0320661
1.152	-0.150208		5.764	0.0330482
1.153	-0.150035		5.767	0.0299893
1.154	-0.149861		5.771	0.0267416
1.154	-0.149686		5.774	0.0234027
1.155	-0.149847		5.777	0.0218831
1.156	-0.150065		5.781	0.0244853
1.156	-0.150283		5.784	0.0259942
1.157	-0.150501		5.787	0.0251362
1.158	-0.150722		5.791	0.02452
1.158	-0.150939		5.794	0.0237962
1.159	-0.151159		5.797	0.0245393
1.16	-0.15138		5.801	0.027504
1.16	-0.151598		5.804	0.027703
1.161	-0.151817		5.807	0.0242609
1.162	-0.151287		5.811	0.0223016
1.162	-0.150602		5.814	0.0224048
1.163	-0.149923		5.817	0.0255435
1.164	-0.149234		5.821	0.0319718
1.164	-0.148558		5.824	0.0348317
1.165	-0.147874		5.827	0.0335814
1.166	-0.147188		5.831	0.0317952
1.166	-0.146505		5.834	0.0298265
1.167	-0.145821		5.837	0.0300239
1.168	-0.145153		5.841	0.0329407
1.168	-0.145842		5.844	0.033581
1.169	-0.146744		5.847	0.0313174
1.17	-0.147638		5.851	0.0294434
1.17	-0.14853		5.854	0.0280189
1.171	-0.149419		5.857	0.0267747
1.172	-0.150322		5.861	0.0258639
1.172	-0.151218		5.864	0.0245339
1.173	-0.152082		5.867	0.0228541
1.174	-0.152893		5.871	0.0209066
1.174	-0.153576		5.874	0.0188036
1.175	-0.15335		5.877	0.0187347
1.176	-0.152812		5.881	0.0204348
1.176	-0.152252		5.884	0.0208503
1.177	-0.151691		5.887	0.0194309
1.178	-0.151129		5.89	0.0176021
1.178	-0.150568		5.894	0.0160373
1.179	-0.150007		5.897	0.0178345
1.18	-0.149445		5.9	0.0220073
1.18	-0.148884		5.904	0.0234642
1.181	-0.148439		5.907	0.023107
1.182	-0.148659		5.91	0.0206786
1.182	-0.149131		5.914	0.0169903
1.183	-0.149617		5.917	0.0138611
1.184	-0.150105		5.92	0.0109978
1.184	-0.150592		5.924	0.00985383
1.185	-0.151078		5.927	0.00978749
1.186	-0.151567		5.93	0.0081691
1.186	-0.152054		5.934	0.00551273
1.187	-0.15254		5.937	0.0039477
1.188	-0.152961		5.94	0.0034814
1.188	-0.152754		5.944	0.00567874
1.189	-0.152322		5.947	0.00933944
1.19	-0.15188		5.95	0.0113611
1.19	-0.151436		5.954	0.0122784
1.191	-0.150993		5.957	0.0129558
1.192	-0.15055		5.96	0.0135687
1.192	-0.15011		5.964	0.0140639
1.193	-0.149667		5.967	0.0143921
1.194	-0.149225		5.97	0.0141309
1.194	-0.148871		5.974	0.0136683
1.195	-0.149256		5.977	0.0156418
1.196	-0.149825		5.98	0.0189035
1.196	-0.150391		5.984	0.0219646
1.197	-0.150958		5.987	0.0247112
1.198	-0.151526		5.99	0.0266935
1.198	-0.152096		5.994	0.0282587
1.199	-0.152664		5.997	0.0299931
1.2	-0.153229		6	0.0318021
1.2	-0.153797		6.004	0.0337192
1.201	-0.154276		6.007	0.0357675
1.202	-0.153798		6.01	0.0352541
1.202	-0.153127		6.014	0.0331996
1.203	-0.152456		6.017	0.0305979
1.204	-0.151792		6.02	0.0279348
1.204	-0.151111		6.024	0.0277327
1.205	-0.150439		6.027	0.028544
1.206	-0.149773		6.03	0.025921
1.206	-0.149102		6.034	0.0219718
1.207	-0.148433		6.037	0.0250773
1.208	-0.147921		6.04	0.0305194
1.208	-0.148495		6.044	0.0331551
1.209	-0.149206		6.047	0.0344397
1.21	-0.149921		6.05	0.0333869
1.21	-0.150627		6.054	0.0315156
1.211	-0.151343		6.057	0.0316204
1.212	-0.152053		6.06	0.0324248
1.212	-0.152766		6.064	0.0351732
1.213	-0.153474		6.067	0.0387021
1.214	-0.154188		6.07	0.0364717
1.214	-0.154636		6.074	0.0320352
1.215	-0.154359		6.077	0.0310653
1.216	-0.15402		6.08	0.0313026
1.216	-0.153681		6.084	0.0336812
1.217	-0.153343		6.087	0.0368809
1.218	-0.153003		6.09	0.0359998
1.218	-0.152665		6.094	0.0338788
1.219	-0.152326		6.097	0.0319851
1.22	-0.151986		6.1	0.0302247
1.22	-0.151649		6.104	0.0280807
1.221	-0.151413		6.107	0.0259056
1.222	-0.151523		6.11	0.0251256
1.222	-0.15165		6.114	0.0246867
1.223	-0.151777		6.117	0.024167
1.224	-0.151903		6.12	0.0236496
1.224	-0.15203		6.124	0.0188452
1.225	-0.152157		6.127	0.0129941
1.226	-0.152284		6.13	0.00806526
1.226	-0.152409		6.134	0.00335051
1.227	-0.152525		6.137	0.00294537
1.228	-0.152658		6.14	0.00351166
1.228	-0.152534		6.144	0.00206367
1.229	-0.152306		6.147	0.00020347
1.23	-0.152072		6.15	-0.0008005
1.23	-0.151837		6.154	-0.0015395
1.231	-0.151603		6.157	0.00144742
1.232	-0.151367		6.16	0.00550715
1.232	-0.151131		6.164	0.00703244
1.233	-0.150896		6.167	0.00782521
1.234	-0.150661		6.17	0.00570671
1.234	-0.150364		6.174	0.00281157
1.235	-0.150145		6.177	-0.0008818
1.236	-0.149979		6.18	-0.0047296
1.236	-0.149812		6.184	-0.0075886
1.237	-0.149646		6.187	-0.0102673
1.238	-0.149478		6.19	-0.0134711
1.238	-0.149311		6.194	-0.0165692
1.239	-0.149144		6.197	-0.0155514
1.24	-0.148979		6.2	-0.0135656
1.24	-0.148812		6.204	-0.0085613
1.241	-0.148888		6.207	-0.0027595
1.242	-0.149081		6.21	0.0004233
1.242	-0.149281		6.214	0.00270626
1.243	-0.149482		6.217	0.00347976
1.244	-0.149682		6.22	0.00389908
1.244	-0.149883		6.224	0.00566866
1.245	-0.150083		6.227	0.0076155
1.246	-0.150283		6.23	0.00667079
1.246	-0.150484		6.233	0.0050247
1.247	-0.150684		6.237	0.00262429
1.248	-0.150602		6.24	2.17e-05
1.248	-0.150417		6.243	-0.0010908
1.249	-0.15023		6.247	-0.0014564
1.25	-0.150044		6.25	0.00118126
1.25	-0.149858		6.253	0.0040576
1.251	-0.149673		6.257	0.00504046
1.252	-0.149484		6.26	0.00535251
1.252	-0.149299		6.263	0.00560032
1.253	-0.149114		6.267	0.00559002
1.254	-0.148927		6.27	0.00372368
1.254	-0.148875		6.273	0.00161514
1.255	-0.14889		6.277	0.00166252
1.256	-0.148913		6.28	0.00162548
1.256	-0.148936		6.283	-0.002547
1.257	-0.148959		6.287	-0.0069261
1.258	-0.148982		6.29	-0.0062943
1.258	-0.149005		6.293	-0.0043832
1.259	-0.149028		6.297	-0.0027293
1.26	-0.149051		6.3	-0.0011167
1.26	-0.149074		6.303	0.00057055
1.261	-0.149283		6.307	0.00164496
1.262	-0.149524		6.31	0.00064277
1.262	-0.14976		6.313	-0.0004083
1.263	-0.149997		6.317	0.00124398
1.264	-0.150232		6.32	0.00272336
1.264	-0.150467		6.323	7.37e-05
1.265	-0.150704		6.327	-0.0035703
1.266	-0.150941		6.33	-0.0060384
1.266	-0.151178		6.333	-0.0076986
1.267	-0.151413		6.337	-0.0082973
1.268	-0.152026		6.34	-0.009236
1.268	-0.152781		6.343	-0.0113745
1.269	-0.153551		6.347	-0.0136045
1.27	-0.154319		6.35	-0.0155331
1.27	-0.155085		6.353	-0.0173069
1.271	-0.155861		6.357	-0.018615
1.272	-0.156629		6.36	-0.0200772
1.272	-0.157396		6.363	-0.0223641
1.273	-0.158172		6.367	-0.0253729
1.274	-0.158941		6.37	-0.0294384
1.274	-0.15941		6.373	-0.0322138
1.275	-0.15974		6.377	-0.0311395
1.276	-0.160055		6.38	-0.0294736
1.276	-0.160374		6.383	-0.0292855
1.277	-0.160694		6.387	-0.0282763
1.278	-0.161012		6.39	-0.0244515
1.278	-0.161328		6.393	-0.0201793
1.279	-0.161649		6.397	-0.0170097
1.28	-0.161963		6.4	-0.0132848
1.28	-0.162232		6.403	-0.0075107
1.281	-0.162746		6.407	-0.0037025
1.282	-0.163416		6.41	-0.0052167
1.282	-0.164165		6.413	-0.0069
1.283	-0.164944		6.417	-0.006365
1.284	-0.165728		6.42	-0.006267
1.284	-0.16651		6.423	-0.0088092
1.285	-0.167295		6.427	-0.0109468
1.286	-0.16808		6.43	-0.0100824
1.286	-0.168865		6.433	-0.00939
1.287	-0.169633		6.437	-0.0113874
1.288	-0.170236		6.44	-0.0118004
1.288	-0.170704		6.443	-0.006973
1.289	-0.171154		6.447	-0.001903
1.29	-0.171602		6.45	0.00040841
1.29	-0.17205		6.453	0.00182077
1.291	-0.172498		6.457	0.00319587
1.292	-0.172947		6.46	0.00365347
1.292	-0.173397		6.463	0.00235315
1.293	-0.173846		6.467	0.00156886
1.294	-0.174161		6.47	0.0022324
1.294	-0.17396		6.473	0.00103371
1.295	-0.173476		6.477	-0.0039902
1.296	-0.172975		6.48	-0.0089353
1.296	-0.172472		6.483	-0.0118684
1.297	-0.171971		6.487	-0.0120359
1.298	-0.17147		6.49	-0.0091489
1.298	-0.170969		6.493	-0.0062886
1.299	-0.170469		6.497	-0.0045802
1.3	-0.169966		6.5	-0.005364
1.3	-0.169604		6.503	-0.0089395
1.301	-0.169294		6.507	-0.010044
1.302	-0.168973		6.51	-0.0066963
1.302	-0.168651		6.513	-0.0040012
1.303	-0.168329		6.517	-0.0037134
1.304	-0.168007		6.52	-0.0055707
1.304	-0.167684		6.523	-0.0094571
1.305	-0.167362		6.527	-0.012736
1.306	-0.16704		6.53	-0.0142343
1.306	-0.166718		6.533	-0.0127477
1.307	-0.166704		6.537	-0.0082697
1.308	-0.167012		6.54	-0.0045819
1.308	-0.1674		6.543	-0.0031617
1.309	-0.167786		6.547	-0.0032444
1.31	-0.168175		6.55	-0.0041771
1.31	-0.168564		6.553	-0.004857
1.311	-0.168948		6.557	-0.0049969
1.312	-0.169332		6.56	-0.0051249
1.312	-0.169721		6.563	-0.0054222
1.313	-0.170108		6.566	-0.0065676
1.314	-0.170378		6.57	-0.0085982
1.314	-0.17063		6.573	-0.0116748
1.315	-0.170896		6.576	-0.0156423
1.316	-0.171162		6.58	-0.0187294
1.316	-0.17143		6.583	-0.0202385
1.317	-0.171697		6.586	-0.0199286
1.318	-0.171963		6.59	-0.0182781
1.318	-0.17223		6.593	-0.0172293
1.319	-0.172498		6.596	-0.0172518
1.32	-0.172765		6.6	-0.0179009
1.32	-0.17282		6.603	-0.0189165
1.321	-0.172745		6.606	-0.0169737
1.322	-0.172649		6.61	-0.0118172
1.322	-0.172554		6.613	-0.0046801
1.323	-0.17246		6.616	0.0036668
1.324	-0.172365		6.62	0.00626286
1.324	-0.17227		6.623	0.00287423
1.325	-0.172175		6.626	-0.001998
1.326	-0.17208		6.63	-0.006993
1.326	-0.171985		6.633	-0.0101535
1.327	-0.172153		6.636	-0.0111819
1.328	-0.172674		6.64	-0.0129397
1.328	-0.173272		6.643	-0.0162304
1.329	-0.173873		6.646	-0.0192931
1.33	-0.174477		6.65	-0.0217921
1.33	-0.175079		6.653	-0.0227223
[truncated: 37,148 more rows]

## Sheet: Fig. S1f
Chromatogram LPI
elution volume (mL)	UV280 (mAu)		elution volume (mL)	UV488 (mAu)
0.001	-0.0021193		0.003	-0.0063761
0.001	-0.0032033		0.007	-0.0033013
0.002	-0.0042882		0.01	-0.0016704
0.003	-0.0054295		0.013	-0.0063021
0.003	-0.0066293		0.017	-0.0110415
0.004	-0.0078485		0.02	-0.0147781
0.005	-0.009068		0.023	-0.0185264
0.005	-0.0102871		0.027	-0.0224227
0.006	-0.0115056		0.03	-0.0252233
0.007	-0.0124273		0.033	-0.0244131
0.007	-0.0122929		0.037	-0.0238458
0.008	-0.011557		0.04	-0.0248692
0.009	-0.0108211		0.043	-0.0242681
0.009	-0.0100849		0.047	-0.0186492
0.01	-0.0093507		0.05	-0.0138675
0.011	-0.008613		0.053	-0.0118179
0.011	-0.0078727		0.057	-0.0090557
0.012	-0.0071353		0.06	-0.0047056
0.013	-0.0064002		0.063	-0.000568
0.013	-0.0059744		0.067	0.00233926
0.014	-0.0060347		0.07	0.00407258
0.015	-0.0062803		0.073	0.00351811
0.015	-0.0065258		0.077	0.00224629
0.016	-0.00677		0.08	-0.0002859
0.017	-0.0070145		0.083	-0.0012546
0.017	-0.0072612		0.087	0.00085761
0.018	-0.007507		0.09	0.00166119
0.019	-0.0077536		0.093	-0.0002861
0.019	-0.0079989		0.097	-0.0015379
0.02	-0.0086602		0.1	-0.0014687
0.021	-0.0099452		0.103	-0.0018268
0.021	-0.0114511		0.107	-0.0024803
0.022	-0.01296		0.11	-0.0017775
0.023	-0.0144675		0.113	0.00048212
0.023	-0.0159751		0.117	0.00070706
0.024	-0.0174764		0.12	-0.0022849
0.025	-0.0189848		0.123	-0.0045289
0.025	-0.0204936		0.126	-0.0051137
0.026	-0.0220027		0.13	-0.0065199
0.027	-0.0227463		0.133	-0.0093341
0.027	-0.0228271		0.136	-0.0099071
0.028	-0.0227668		0.14	-0.0074683
0.029	-0.0227062		0.143	-0.0060574
0.029	-0.0226459		0.146	-0.0062551
0.03	-0.0225854		0.15	-0.0049096
0.031	-0.0225249		0.153	-0.0015732
0.031	-0.0224644		0.156	0.00133174
0.032	-0.0224043		0.16	0.00362602
0.033	-0.0223439		0.163	0.00357341
0.033	-0.0219665		0.166	0.00179299
0.034	-0.0212183		0.17	0.00076345
0.035	-0.0203837		0.173	0.00026579
0.035	-0.0195391		0.176	-0.0012825
0.036	-0.0187046		0.18	-0.0037713
0.037	-0.0178612		0.183	-0.0024223
0.037	-0.017021		0.186	0.00193281
0.038	-0.0161859		0.19	0.00486431
0.039	-0.0153417		0.193	0.00662356
0.039	-0.014501		0.196	0.0122292
0.04	-0.0142969		0.2	0.0210354
0.041	-0.0146936		0.203	0.0275968
0.041	-0.0152227		0.206	0.0319584
0.042	-0.0157478		0.21	0.0377082
0.043	-0.0162753		0.213	0.0446576
0.043	-0.0168028		0.216	0.0464944
0.044	-0.0173318		0.22	0.0446606
0.045	-0.0178608		0.223	0.0466369
0.045	-0.0183892		0.226	0.0516059
0.046	-0.018915		0.23	0.0558555
0.047	-0.0191916		0.233	0.0593073
0.047	-0.0190289		0.236	0.0622537
0.048	-0.0187624		0.24	0.0650207
0.049	-0.0184966		0.243	0.0664062
0.049	-0.0182314		0.246	0.0669358
0.05	-0.0179643		0.25	0.068497
0.051	-0.0176984		0.253	0.0707886
0.051	-0.0174318		0.256	0.0703478
0.052	-0.0171669		0.26	0.0681596
0.053	-0.0169		0.263	0.0669542
0.053	-0.0159399		0.266	0.066344
0.054	-0.0145437		0.27	0.0650096
0.055	-0.0131685		0.273	0.0633109
0.055	-0.0118351		0.276	0.0640688
0.056	-0.010452		0.28	0.0664206
0.057	-0.0089806		0.283	0.0679856
0.057	-0.0074684		0.286	0.0689412
0.058	-0.0059595		0.29	0.0695002
0.059	-0.0044527		0.293	0.0699181
0.059	-0.0029427		0.296	0.0685478
0.06	-0.0022005		0.3	0.0661741
0.061	-0.0024765		0.303	0.0659524
0.061	-0.0030005		0.306	0.0670054
0.062	-0.0035259		0.31	0.0662582
0.063	-0.0040512		0.313	0.0644645
0.063	-0.0045752		0.316	0.0622283
0.064	-0.0050985		0.32	0.0599677
0.065	-0.0056231		0.323	0.0605055
0.065	-0.0061484		0.326	0.0621897
0.066	-0.0067095		0.33	0.0635722
0.066	-0.0077462		0.333	0.0647064
0.067	-0.0092172		0.336	0.0660706
0.068	-0.0107237		0.34	0.0675677
0.068	-0.0122326		0.343	0.0664566
0.069	-0.0137461		0.346	0.0640411
0.07	-0.0152568		0.35	0.0652246
0.07	-0.0167627		0.353	0.0680689
0.071	-0.0182724		0.356	0.0633498
0.072	-0.0197814		0.36	0.0553523
0.072	-0.0211391		0.363	0.0533412
0.073	-0.0214943		0.366	0.0537639
0.074	-0.0211053		0.37	0.0526455
0.074	-0.0206674		0.373	0.050813
0.075	-0.0202297		0.376	0.0516283
0.076	-0.0197932		0.38	0.0535645
0.076	-0.0193558		0.383	0.0542177
0.077	-0.0189163		0.386	0.0539644
0.078	-0.0184784		0.39	0.0555271
0.078	-0.018041		0.393	0.0584875
0.079	-0.0177486		0.396	0.0585839
0.08	-0.0177777		0.4	0.0571708
0.08	-0.0179307		0.403	0.0526762
0.081	-0.0180646		0.406	0.0474468
0.082	-0.0181981		0.41	0.0493832
0.082	-0.0183311		0.413	0.0532664
0.083	-0.0184647		0.416	0.0523986
0.084	-0.0185978		0.42	0.0502749
0.084	-0.0187296		0.423	0.053924
0.085	-0.0188623		0.426	0.0591294
0.086	-0.018839		0.43	0.0628601
0.086	-0.0185403		0.433	0.0659529
0.087	-0.0181512		0.436	0.0747333
0.088	-0.0177755		0.44	0.0853203
0.088	-0.0174002		0.443	0.0861316
0.089	-0.0170257		0.446	0.0839655
0.09	-0.0166511		0.45	0.0842144
0.09	-0.0162769		0.453	0.0851996
0.091	-0.0159019		0.456	0.0812468
0.092	-0.0155267		0.46	0.0761111
0.092	-0.0152103		0.463	0.073854
0.093	-0.0147783		0.466	0.0720683
0.094	-0.0142662		0.469	0.0635661
0.094	-0.0137523		0.473	0.053926
0.095	-0.0132393		0.476	0.0536687
0.096	-0.0127265		0.479	0.0549565
0.096	-0.012215		0.483	0.0528429
0.097	-0.0117024		0.486	0.0507351
0.098	-0.0111897		0.489	0.0559511
0.098	-0.0106778		0.493	0.0627887
0.099	-0.0101077		0.496	0.0639003
0.1	-0.0090716		0.499	0.063601
0.1	-0.0078296		0.503	0.0672335
0.101	-0.0065897		0.506	0.0715215
0.102	-0.0053544		0.509	0.069213
0.102	-0.0041097		0.513	0.0658052
0.103	-0.002872		0.516	0.0680601
0.104	-0.0016333		0.519	0.0711892
0.104	-0.0003897		0.523	0.0695499
0.105	0.00085225		0.526	0.0669936
0.106	0.00182033		0.529	0.0661844
0.106	0.0018402		0.533	0.0658131
0.107	0.00152972		0.536	0.0659503
0.108	0.00123776		0.539	0.066264
0.108	0.00095793		0.543	0.067366
0.109	0.00067287		0.546	0.0681402
0.11	0.00037046		0.549	0.0660182
0.11	5.64e-05		0.553	0.0637212
0.111	-0.0002595		0.556	0.0635821
0.112	-0.000575		0.559	0.0640132
0.112	-0.0008833		0.563	0.0647597
0.113	-0.0010469		0.566	0.0657781
0.114	-0.0010061		0.569	0.0672673
0.114	-0.0009654		0.573	0.0684124
0.115	-0.0009248		0.576	0.0683592
0.116	-0.0008842		0.579	0.0687821
0.116	-0.0008435		0.583	0.0715177
0.117	-0.0008029		0.586	0.0739724
0.118	-0.0007622		0.589	0.0738957
0.118	-0.0007215		0.593	0.0732304
0.119	-0.0005441		0.596	0.0724357
0.12	-0.0002845		0.599	0.0721827
0.12	-0.0001503		0.603	0.0729861
0.121	-1.61e-05		0.606	0.0744872
0.122	0.00011965		0.609	0.0771136
0.122	0.0002555		0.613	0.0782944
0.123	0.00038997		0.616	0.0756974
0.124	0.00052483		0.619	0.0728048
0.124	0.00065966		0.623	0.0713331
0.125	0.00079371		0.626	0.0703999
0.126	0.00086873		0.629	0.0698826
0.126	0.00086618		0.633	0.0685984
0.127	0.00085705		0.636	0.0655595
0.128	0.00084789		0.639	0.0629064
0.128	0.0008388		0.643	0.0618174
0.129	0.00082968		0.646	0.0624315
0.13	0.00082056		0.649	0.0657528
0.13	0.00081144		0.653	0.0683204
0.131	0.00080229		0.656	0.0677274
0.132	0.00079317		0.659	0.0666273
0.132	0.00057791		0.663	0.0662929
0.133	5.84e-05		0.666	0.0668246
0.134	-0.0005588		0.669	0.0688443
0.134	-0.0011738		0.673	0.0703616
0.135	-0.0017894		0.676	0.0699747
0.136	-0.0024036		0.679	0.0695335
0.136	-0.0030191		0.683	0.0699705
0.137	-0.0036366		0.686	0.0716026
0.138	-0.0042507		0.689	0.075117
0.138	-0.0048646		0.693	0.078401
0.139	-0.0053012		0.696	0.0804162
0.14	-0.0055041		0.699	0.0808126
0.14	-0.0056464		0.703	0.0787744
0.141	-0.0057888		0.706	0.0779373
0.142	-0.005931		0.709	0.0806486
0.142	-0.0060738		0.713	0.0817244
0.143	-0.0062155		0.716	0.0783166
0.144	-0.0063575		0.719	0.0747814
0.144	-0.0065001		0.723	0.0730747
0.145	-0.0066423		0.726	0.0725908
0.146	-0.006957		0.729	0.0733541
0.146	-0.0073075		0.733	0.0742458
0.147	-0.0075863		0.736	0.0750527
0.148	-0.0078673		0.739	0.0745314
0.148	-0.0081488		0.743	0.0716045
0.149	-0.0084278		0.746	0.069194
0.15	-0.008707		0.749	0.068782
0.15	-0.0089873		0.753	0.068713
0.151	-0.0092666		0.756	0.0682159
0.152	-0.009547		0.759	0.0657969
0.152	-0.0100429		0.763	0.0608948
0.153	-0.0109188		0.766	0.0585126
0.154	-0.0119466		0.769	0.0603639
0.154	-0.012969		0.773	0.0626176
0.155	-0.0139975		0.776	0.0638711
0.156	-0.0150229		0.779	0.0633859
0.156	-0.0160499		0.783	0.0615728
0.157	-0.0170783		0.786	0.0616505
0.158	-0.0181034		0.789	0.0638241
0.158	-0.0191287		0.793	0.0675233
0.159	-0.0196938		0.796	0.0726559
0.16	-0.0198941		0.799	0.0756212
0.16	-0.0200385		0.803	0.0756173
0.161	-0.0201763		0.806	0.0744277
0.162	-0.0203067		0.809	0.0727221
0.162	-0.020437		0.812	0.0721256
0.163	-0.0205753		0.816	0.073354
0.164	-0.0207198		0.819	0.0750029
0.164	-0.0208658		0.822	0.0760792
0.165	-0.0210031		0.826	0.0766015
0.166	-0.0209128		0.829	0.0767948
0.166	-0.0203188		0.832	0.0764499
0.167	-0.0196094		0.836	0.0756451
0.168	-0.0189001		0.839	0.0756565
0.168	-0.0181914		0.842	0.0765801
0.169	-0.0174821		0.846	0.0789619
0.17	-0.0167738		0.849	0.0825176
0.17	-0.0160663		0.852	0.0832074
0.171	-0.0153576		0.856	0.0810569
0.172	-0.0146531		0.859	0.0789013
0.172	-0.014046		0.862	0.0771734
0.173	-0.013635		0.866	0.0749458
0.174	-0.0132634		0.869	0.0723003
0.174	-0.0128902		0.872	0.0723353
0.175	-0.0125179		0.876	0.0746489
0.176	-0.0121468		0.879	0.0759083
0.176	-0.0117737		0.882	0.075931
0.177	-0.0114014		0.886	0.075852
0.178	-0.0110306		0.889	0.0759131
0.178	-0.0106418		0.892	0.0763544
0.179	-0.0099828		0.896	0.0770732
0.18	-0.0089102		0.899	0.0789262
0.18	-0.007803		0.902	0.0816255
0.181	-0.0066934		0.906	0.0807727
0.182	-0.0055868		0.909	0.0771076
0.182	-0.0044773		0.912	0.0736941
0.183	-0.0033663		0.916	0.0707963
0.184	-0.0022607		0.919	0.0713235
0.184	-0.0011537		0.922	0.0743445
0.185	3.82e-05		0.926	0.0747934
0.186	0.001385		0.929	0.073124
0.186	0.0027821		0.932	0.0717709
0.187	0.00418048		0.936	0.0708419
0.188	0.00557817		0.939	0.0716183
0.188	0.00697887		0.942	0.0734911
0.189	0.0083816		0.946	0.075623
0.19	0.00978224		0.949	0.0779309
0.19	0.0111796		0.952	0.0737871
0.191	0.0125824		0.956	0.0656714
0.192	0.0140881		0.959	0.0637242
0.192	0.0156647		0.962	0.0655029
0.193	0.0171724		0.966	0.0633118
0.194	0.0186766		0.969	0.0587234
0.194	0.0201751		0.972	0.0545957
0.195	0.0216783		0.976	0.0508929
0.196	0.0231857		0.979	0.0497202
0.196	0.0246925		0.982	0.0500817
0.197	0.0261922		0.986	0.0532156
0.198	0.0276915		0.989	0.0580036
0.198	0.02919		0.992	0.0572918
0.199	0.0305557		0.996	0.0533838
0.2	0.031793		0.999	0.0531765
0.2	0.0330343		1.002	0.0552516
0.201	0.0342702		1.006	0.0565643
0.202	0.0355075		1.009	0.0572893
0.202	0.0367469		1.012	0.0580318
0.203	0.0379845		1.016	0.0586988
0.204	0.0392214		1.019	0.0586243
0.204	0.0404601		1.022	0.0582392
0.205	0.0417384		1.026	0.058573
0.206	0.0431138		1.029	0.0594655
0.206	0.0445452		1.032	0.0610546
0.207	0.0459756		1.036	0.0629315
0.208	0.0474087		1.039	0.0628695
0.208	0.0488416		1.042	0.0618108
0.209	0.0502727		1.046	0.0602849
0.21	0.0517022		1.049	0.0583974
0.21	0.0531353		1.052	0.0549367
0.211	0.0545678		1.056	0.0509
0.212	0.055788		1.059	0.0509096
0.212	0.0565951		1.062	0.052857
0.213	0.0572065		1.066	0.0544458
0.214	0.0578134		1.069	0.0556457
0.214	0.0583958		1.072	0.0548584
0.215	0.0589445		1.076	0.0531846
0.216	0.0594837		1.079	0.0508997
0.216	0.0600503		1.082	0.0483848
0.217	0.060653		1.086	0.0485083
0.218	0.0612619		1.089	0.0498276
0.218	0.0619413		1.092	0.047614
0.219	0.0628521		1.096	0.0436796
0.22	0.0637836		1.099	0.040712
0.22	0.0647178		1.102	0.0383289
0.221	0.0656487		1.106	0.0381074
0.222	0.0665832		1.109	0.0393327
0.222	0.0675152		1.112	0.0425114
0.223	0.0684468		1.116	0.0463036
0.224	0.0693779		1.119	0.0480437
0.224	0.0703123		1.122	0.0491771
0.225	0.0711649		1.126	0.0527168
0.226	0.0717003		1.129	0.0571524
0.226	0.0719528		1.132	0.0596258
0.227	0.0722052		1.136	0.0607912
0.228	0.0724573		1.139	0.0611954
0.228	0.0727094		1.142	0.0611841
0.229	0.072961		1.146	0.0606138
0.23	0.0732131		1.149	0.0594644
0.23	0.0734665		1.152	0.0575073
0.231	0.0737182		1.155	0.055392
0.232	0.0740468		1.159	0.0537131
0.232	0.0745677		1.162	0.0518281
0.233	0.0751302		1.165	0.0486331
0.234	0.0756969		1.169	0.0450891
0.234	0.0762598		1.172	0.0431392
0.235	0.0768194		1.175	0.0419038
0.236	0.0773829		1.179	0.0400329
0.236	0.077948		1.182	0.0383562
0.237	0.0785101		1.185	0.0394276
0.238	0.0790727		1.189	0.0424161
0.238	0.0796399		1.192	0.0460333
0.239	0.0801912		1.195	0.049685
0.24	0.0806976		1.199	0.0527012
0.24	0.0812033		1.202	0.055273
0.241	0.0817114		1.205	0.0573342
0.242	0.0822227		1.209	0.058814
0.242	0.082734		1.212	0.0589764
0.243	0.0832426		1.215	0.0583282
0.244	0.0837513		1.219	0.0572267
0.244	0.0842581		1.222	0.0556454
0.245	0.0849312		1.225	0.0527589
0.246	0.0860214		1.229	0.0496783
0.246	0.0873488		1.232	0.048407
0.247	0.088681		1.235	0.0480334
0.248	0.0900071		1.239	0.0478317
0.248	0.091337		1.242	0.0477643
0.249	0.0926707		1.245	0.0477681
0.25	0.0940052		1.249	0.0486309
0.25	0.0953373		1.252	0.0518371
0.251	0.0966667		1.255	0.0557012
0.252	0.0976211		1.259	0.0578314
0.252	0.0978003		1.262	0.0593522
0.253	0.0976653		1.265	0.0617845
0.254	0.0975302		1.269	0.0643379
0.254	0.0973941		1.272	0.0660135
0.255	0.0972592		1.275	0.0676148
0.256	0.0971243		1.279	0.0700546
0.256	0.0969888		1.282	0.0722825
0.257	0.0968536		1.285	0.0727422
0.258	0.0967186		1.289	0.0722443
0.258	0.0966178		1.292	0.0716572
0.259	0.0965757		1.295	0.07026
0.26	0.0965526		1.299	0.067102
0.26	0.0965296		1.302	0.0642806
0.261	0.0965065		1.305	0.0644335
0.262	0.0964835		1.309	0.0648966
0.262	0.0964605		1.312	0.0623725
0.263	0.0964375		1.315	0.058804
0.264	0.0964145		1.319	0.056285
0.264	0.0963915		1.322	0.0544178
0.265	0.0958843		1.325	0.0528843
0.266	0.0946534		1.329	0.0521929
0.266	0.0932219		1.332	0.0529015
0.267	0.0917875		1.335	0.0534641
0.268	0.090398		1.339	0.0523682
0.268	0.0890916		1.342	0.0519136
0.269	0.0878257		1.345	0.0546402
0.27	0.0865097		1.349	0.0582855
0.27	0.0851007		1.352	0.0598893
0.271	0.0836669		1.355	0.0601027
0.272	0.0822442		1.359	0.0596806
0.272	0.0808774		1.362	0.0592606
0.273	0.0795169		1.365	0.0595263
0.274	0.078157		1.369	0.0599354
0.274	0.0767971		1.372	0.0598609
0.275	0.0754314		1.375	0.0587876
0.276	0.0740721		1.379	0.0560952
0.276	0.0727078		1.382	0.0528747
0.277	0.0713502		1.385	0.0501675
0.278	0.0699899		1.389	0.0483654
0.278	0.0685923		1.392	0.0479161
0.279	0.0670206		1.395	0.0478587
0.28	0.0653933		1.399	0.0473323
0.28	0.0637646		1.402	0.0468322
0.281	0.0621336		1.405	0.0470461
0.282	0.0605088		1.409	0.0470982
0.282	0.0588792		1.412	0.045932
0.283	0.0572523		1.415	0.0448284
0.284	0.0556314		1.419	0.0451731
0.284	0.054003		1.422	0.0439844
0.285	0.0525324		1.425	0.0383029
0.286	0.0516776		1.429	0.0324313
0.286	0.0509929		1.432	0.0302061
0.287	0.0503072		1.435	0.0291671
0.288	0.0496232		1.439	0.0272586
0.288	0.0489364		1.442	0.0256941
0.289	0.0482509		1.445	0.025698
0.29	0.0475656		1.449	0.0259429
0.29	0.0468806		1.452	0.0251078
0.291	0.0461949		1.455	0.0245781
0.292	0.0456439		1.459	0.0263324
0.292	0.0454749		1.462	0.0283188
0.293	0.0452952		1.465	0.027984
0.294	0.0451152		1.469	0.0271704
0.294	0.0449355		1.472	0.0276678
0.295	0.0447553		1.475	0.0279665
0.296	0.0445758		1.479	0.0269979
0.296	0.0443967		1.482	0.0253088
0.297	0.0442174		1.485	0.0232537
0.298	0.0440212		1.489	0.0218542
0.298	0.0438613		1.492	0.0218235
0.299	0.043989		1.495	0.0238312
0.3	0.044339		1.498	0.027949
0.3	0.0446906		1.502	0.0311239
0.301	0.0450417		1.505	0.0317496
0.302	0.0453946		1.508	0.0325299
0.302	0.0457453		1.512	0.0355278
0.303	0.0460961		1.515	0.0388068
0.304	0.0464483		1.518	0.0410393
0.304	0.0467765		1.522	0.0419213
0.305	0.0469296		1.525	0.0413787
0.306	0.0468068		1.528	0.0392267
0.306	0.046661		1.532	0.0350975
0.307	0.0465154		1.535	0.0300666
0.308	0.0463699		1.538	0.0251774
0.308	0.0462243		1.542	0.0214668
0.309	0.0460785		1.545	0.0190883
0.31	0.0459328		1.548	0.0162311
0.31	0.0457874		1.552	0.0124386
0.311	0.0456625		1.555	0.0102491
0.312	0.0457972		1.558	0.0105154
0.312	0.0463138		1.562	0.0103667
0.313	0.0468427		1.565	0.00809702
0.314	0.0473734		1.568	0.00650127
0.314	0.0479047		1.572	0.00707922
0.315	0.0484353		1.575	0.00851693
0.316	0.0489654		1.578	0.00991295
0.316	0.0494952		1.582	0.0101505
0.317	0.0500263		1.585	0.00922852
0.318	0.0505538		1.588	0.00847553
0.318	0.0509489		1.592	0.00811947
0.319	0.0511435		1.595	0.00855727
0.32	0.0513202		1.598	0.00994593
0.32	0.0514971		1.602	0.0105349
0.321	0.0516697		1.605	0.00979756
0.322	0.0518335		1.608	0.008826
0.322	0.0519902		1.612	0.00783822
0.323	0.0521491		1.615	0.00699273
0.324	0.0523194		1.618	0.00646059
0.324	0.0524959		1.622	0.0074239
0.325	0.0526143		1.625	0.0105201
0.326	0.0522043		1.628	0.0134737
0.326	0.0517951		1.632	0.0154294
0.327	0.0513842		1.635	0.0178759
0.328	0.0509761		1.638	0.0213622
0.328	0.0505653		1.642	0.0216127
0.329	0.0501545		1.645	0.0172556
0.33	0.0497435		1.648	0.0150175
0.33	0.0493336		1.652	0.0169932
0.331	0.0489316		1.655	0.019173
0.332	0.048621		1.658	0.0200378
0.332	0.048594		1.662	0.0191038
0.333	0.0485669		1.665	0.0164628
0.334	0.0485401		1.668	0.0142893
0.334	0.048513		1.672	0.0134956
0.335	0.0484861		1.675	0.0152488
0.336	0.0484588		1.678	0.0202194
0.336	0.0484317		1.682	0.0237571
0.337	0.0484047		1.685	0.0243669
0.338	0.0483814		1.688	0.0237767
0.338	0.0483607		1.692	0.0222652
0.339	0.0482496		1.695	0.0208913
0.34	0.0481397		1.698	0.0201145
0.34	0.048029		1.702	0.020491
0.341	0.0479193		1.705	0.0220068
0.342	0.0478083		1.708	0.0228657
0.342	0.0476974		1.712	0.0227169
0.343	0.0475861		1.715	0.0232925
0.344	0.0474765		1.718	0.0250465
0.344	0.0473545		1.722	0.0242692
0.345	0.0470764		1.725	0.0194307
0.346	0.0463696		1.728	0.0160848
0.346	0.0456579		1.732	0.0156328
0.347	0.0449539		1.735	0.0147401
0.348	0.0442464		1.738	0.0124708
0.348	0.0435365		1.742	0.00779919
0.349	0.0428288		1.745	0.00056605
0.35	0.0421218		1.748	-0.0045804
0.35	0.0414127		1.752	-0.0068485
0.351	0.0407192		1.755	-0.0080959
0.352	0.0400951		1.758	-0.0083771
0.352	0.03959		1.762	-0.0076245
0.353	0.0390809		1.765	-0.0059437
0.354	0.0385711		1.768	-0.0043499
0.354	0.0380622		1.772	-0.0028895
0.355	0.0375558		1.775	-0.0013674
0.356	0.037049		1.778	0.0003373
0.356	0.0365431		1.782	0.0001427
0.357	0.0360323		1.785	-0.002865
0.358	0.0355885		1.788	-0.0029927
0.358	0.0354336		1.792	0.00113526
0.359	0.035577		1.795	0.00285044
0.36	0.03572		1.798	0.00109239
0.36	0.0358627		1.802	-0.0018498
0.361	0.0360053		1.805	-0.0060376
0.362	0.0361479		1.808	-0.0075768
0.362	0.0362908		1.812	-0.005805
0.363	0.036434		1.815	-0.0029603
0.364	0.0365773		1.818	0.00090419
0.364	0.0365708		1.822	0.0022746
0.365	0.0361055		1.825	0.00072882
0.366	0.035401		1.828	-0.0001704
0.366	0.0347027		1.832	5.62e-05
0.367	0.0340022		1.835	-0.0013891
0.368	0.033307		1.838	-0.0050713
0.368	0.032607		1.841	-0.0087327
0.369	0.0319028		1.845	-0.0123725
0.37	0.0311994		1.848	-0.0158052
0.37	0.0304997		1.851	-0.0190915
0.371	0.0297079		1.855	-0.0220173
0.372	0.0287766		1.858	-0.0244289
0.372	0.0279398		1.861	-0.0264381
0.373	0.027104		1.865	-0.0276552
0.374	0.0262641		1.868	-0.0243858
0.374	0.02544		1.871	-0.0163754
0.375	0.0246549		1.875	-0.0107403
0.376	0.0239119		1.878	-0.0076551
0.376	0.0231746		1.881	-0.0059186
0.377	0.0223788		1.885	-0.0060228
0.378	0.0215522		1.888	-0.004091
0.378	0.0211474		1.891	0.00034269
0.379	0.0209526		1.895	0.00201595
0.38	0.0207571		1.898	-7.77e-05
0.38	0.0205622		1.901	-0.0047146
0.381	0.0203665		1.905	-0.0121323
0.382	0.0201717		1.908	-0.0167221
0.382	0.0199762		1.911	-0.01781
0.383	0.0197814		1.915	-0.0174779
0.384	0.019586		1.918	-0.0157075
0.384	0.0193686		1.921	-0.0172224
0.385	0.0187356		1.925	-0.0224797
0.386	0.0179176		1.928	-0.0259316
0.386	0.0171006		1.931	-0.0272152
0.387	0.0162857		1.935	-0.0275505
0.388	0.0154683		1.938	-0.0266483
0.388	0.0146512		1.941	-0.0274548
0.389	0.0138318		1.945	-0.0305255
0.39	0.013014		1.948	-0.033286
0.39	0.0122008		1.951	-0.0355723
0.391	0.0113997		1.955	-0.0367246
0.392	0.0108021		1.958	-0.0363375
0.392	0.0099729		1.961	-0.0351672
0.393	0.00914905		1.965	-0.0330385
0.394	0.00831768		1.968	-0.0314198
0.394	0.00749558		1.971	-0.0301693
0.395	0.00666374		1.975	-0.0266816
0.396	0.00583948		1.978	-0.0209375
0.396	0.00500971		1.981	-0.0176656
0.397	0.004181		1.985	-0.0170282
0.398	0.0034183		1.988	-0.0158135
0.398	0.00318616		1.991	-0.0141809
0.399	0.00340478		1.995	-0.0141732
0.4	0.00362378		1.998	-0.0161189
0.4	0.00384183		2.001	-0.018432
0.401	0.0040609		2.005	-0.0211571
0.401	0.0042809		2.008	-0.0240037
0.402	0.00450014		2.011	-0.0270263
0.403	0.00471868		2.015	-0.0286948
0.403	0.00493707		2.018	-0.0288168
0.404	0.00517961		2.021	-0.0294913
0.405	0.00558153		2.025	-0.0305617
0.405	0.00613779		2.028	-0.0301886
0.406	0.00670867		2.031	-0.0277895
0.407	0.00727927		2.035	-0.0238658
0.407	0.00784655		2.038	-0.0187823
0.408	0.0084191		2.041	-0.0154684
0.409	0.00898838		2.045	-0.0148773
0.409	0.0095587		2.048	-0.0155007
0.41	0.0101267		2.051	-0.0177557
0.411	0.0107226		2.055	-0.0207762
0.411	0.0114249		2.058	-0.0243759
0.412	0.0119792		2.061	-0.0263649
0.413	0.0125321		2.065	-0.0268888
0.413	0.013085		2.068	-0.0293963
0.414	0.0136406		2.071	-0.0334378
0.415	0.014192		2.075	-0.034153
0.415	0.014744		2.078	-0.0313468
0.416	0.0152972		2.081	-0.0295287
0.417	0.0158519		2.085	-0.0287663
0.417	0.0162737		2.088	-0.0281733
0.418	0.0161501		2.091	-0.0275746
0.419	0.0160084		2.095	-0.0265608
0.419	0.0158666		2.098	-0.0254599
0.42	0.0157246		2.101	-0.02488
0.421	0.0155824		2.105	-0.0253923
0.421	0.0154406		2.108	-0.0288671
0.422	0.0152996		2.111	-0.0355746
0.423	0.0151573		2.115	-0.0401844
0.423	0.0150156		2.118	-0.0420224
0.424	0.0148734		2.121	-0.0424595
0.425	0.0146998		2.125	-0.0419091
0.425	0.0144337		2.128	-0.0436713
0.426	0.0141669		2.131	-0.0471806
0.427	0.0139008		2.135	-0.0478627
0.427	0.0136368		2.138	-0.0456594
0.428	0.0133823		2.141	-0.0435819
0.429	0.0131427		2.145	-0.0412156
0.429	0.0129096		2.148	-0.0371722
0.43	0.0126599		2.151	-0.0320096
0.431	0.0124431		2.155	-0.0292358
0.431	0.012627		2.158	-0.0289577
0.432	0.0128436		2.161	-0.0287643
0.433	0.01306		2.165	-0.0285597
0.433	0.0132752		2.168	-0.0284121
0.434	0.0134911		2.171	-0.0289571
0.435	0.0137083		2.175	-0.0312701
0.435	0.0139238		2.178	-0.0355079
0.436	0.014141		2.181	-0.0408537
0.437	0.0143564		2.184	-0.0464389
0.437	0.0144319		2.188	-0.0487355
0.438	0.0140961		2.191	-0.0478604
0.439	0.0137567		2.194	-0.0464052
0.439	0.0134168		2.198	-0.0449294
0.44	0.0130798		2.201	-0.0457946
0.441	0.0127401		2.204	-0.048302
0.441	0.0124032		2.208	-0.0469893
0.442	0.0120652		2.211	-0.0418367
0.443	0.0117281		2.214	-0.0363959
0.443	0.0113879		2.218	-0.0311735
0.444	0.0110363		2.221	-0.0275011
0.445	0.0100769		2.224	-0.0251831
0.445	0.00912243		2.228	-0.0224554
0.446	0.00815222		2.231	-0.0196747
0.447	0.00718689		2.234	-0.0179135
0.447	0.0062185		2.238	-0.0175722
0.448	0.00525355		2.241	-0.0192337
0.449	0.00428247		2.244	-0.0222134
0.449	0.00332169		2.248	-0.0241475
0.45	0.00236392		2.251	-0.0254374
0.451	0.00168301		2.254	-0.0270908
0.451	0.00263454		2.258	-0.0296526
0.452	0.00370312		2.261	-0.0347366
0.453	0.00477446		2.264	-0.0407974
0.453	0.0058502		2.268	-0.0434618
0.454	0.00691041		2.271	-0.0428815
0.455	0.0079869		2.274	-0.0408099
0.455	0.00905839		2.278	-0.0389465
0.456	0.0101268		2.281	-0.041331
0.457	0.0111798		2.284	-0.0461645
0.457	0.0118742		2.288	-0.0492159
0.458	0.0116341		2.291	-0.0499116
0.459	0.0113927		2.294	-0.047018
0.459	0.0111574		2.298	-0.042986
0.46	0.0109177		2.301	-0.042494
0.461	0.0106778		2.304	-0.044382
0.461	0.0104396		2.308	-0.0470695
0.462	0.0102007		2.311	-0.0497804
0.463	0.00996135		2.314	-0.0505742
0.463	0.00972688		2.318	-0.0496192
0.464	0.00951292		2.321	-0.0474803
0.465	0.00901164		2.324	-0.0459248
0.465	0.00851307		2.328	-0.0477423
0.466	0.00801948		2.331	-0.050688
0.467	0.00752191		2.334	-0.0516131
0.467	0.0070166		2.338	-0.0513889
0.468	0.00651716		2.341	-0.0512695
0.469	0.00602428		2.344	-0.0506439
0.469	0.00552316		2.348	-0.0483136
0.47	0.00503377		2.351	-0.0462202
0.471	0.00463748		2.354	-0.0469592
0.471	0.00468058		2.358	-0.0487462
0.472	0.00472382		2.361	-0.0495474
0.473	0.00476649		2.364	-0.0491585
0.473	0.00480987		2.368	-0.0468669
0.474	0.00485326		2.371	-0.0445312
0.475	0.00489622		2.374	-0.0445311
0.475	0.00493913		2.378	-0.0458053
0.476	0.00498191		2.381	-0.0481238
0.477	0.00506815		2.384	-0.050071
0.477	0.00543918		2.388	-0.0494875
0.478	0.00599933		2.391	-0.0483603
0.479	0.00655962		2.394	-0.0482043
0.479	0.00711296		2.398	-0.0480181
0.48	0.00767355		2.401	-0.047336
0.481	0.00823071		2.404	-0.0464753
0.481	0.00877497		2.408	-0.0450306
0.482	0.0092801		2.411	-0.0434134
0.483	0.00976774		2.414	-0.0421957
0.483	0.0102821		2.418	-0.0415932
0.484	0.0107387		2.421	-0.0426271
0.485	0.0107333		2.424	-0.0438326
0.485	0.0106415		2.428	-0.0436075
0.486	0.0105498		2.431	-0.0439043
0.487	0.0104582		2.434	-0.0474041
0.487	0.0103666		2.438	-0.0508857
0.488	0.0102752		2.441	-0.0513109
0.489	0.0101835		2.444	-0.051446
0.489	0.0100919		2.448	-0.0531379
0.49	0.0100001		2.451	-0.0556571
0.491	0.0102907		2.454	-0.0595852
0.491	0.011117		2.458	-0.062801
0.492	0.0120047		2.461	-0.0632233
0.493	0.0128987		2.464	-0.0628983
0.493	0.0137911		2.468	-0.0618166
0.494	0.0146784		2.471	-0.060898
0.495	0.0155698		2.474	-0.0612775
0.495	0.016463		2.478	-0.0617342
0.496	0.0173547		2.481	-0.0612379
0.497	0.0182467		2.484	-0.0601023
0.497	0.0185775		2.488	-0.0579779
0.498	0.0185965		2.491	-0.0561831
0.499	0.0185885		2.494	-0.0561845
0.499	0.0185804		2.498	-0.0560373
0.5	0.0185723		2.501	-0.0543518
0.501	0.0185643		2.504	-0.0540318
0.501	0.0185562		2.508	-0.0579453
0.502	0.0185481		2.511	-0.0618615
0.503	0.01854		2.514	-0.06512
0.503	0.0185319		2.517	-0.0674443
0.504	0.0188342		2.521	-0.0670781
0.505	0.019311		2.524	-0.0667191
0.505	0.0197954		2.527	-0.0666381
0.506	0.0202765		2.531	-0.067244
0.507	0.0207636		2.534	-0.0702051
0.507	0.0212483		2.537	-0.0720995
0.508	0.0217312		2.541	-0.0698868
0.509	0.0222166		2.544	-0.0671965
0.509	0.0227007		2.547	-0.0635973
0.51	0.0231834		2.551	-0.0620444
0.511	0.0224852		2.554	-0.0664573
0.511	0.0214574		2.557	-0.0703118
0.512	0.0204314		2.561	-0.0727323
0.513	0.0194152		2.564	-0.075991
0.513	0.0183796		2.567	-0.080895
0.514	0.0173517		2.571	-0.0850435
0.515	0.0163124		2.574	-0.0875947
0.515	0.0152806		2.577	-0.0887251
0.516	0.0142457		2.581	-0.0864126
0.517	0.0132166		2.584	-0.0845296
0.517	0.0123605		2.587	-0.0828786
0.518	0.0114407		2.591	-0.0814231
0.519	0.0105228		2.594	-0.0805946
0.519	0.00960822		2.597	-0.0776621
0.52	0.00868743		2.601	-0.0696826
0.521	0.00777579		2.604	-0.0630171
0.521	0.00685633		2.607	-0.0596579
0.522	0.00594467		2.611	-0.0576329
0.523	0.00502441		2.614	-0.058563
0.523	0.00419041		2.617	-0.059333
0.524	0.00390321		2.621	-0.0597535
0.525	0.00357189		2.624	-0.0602287
0.525	0.00323855		2.627	-0.0609128
0.526	0.00290826		2.631	-0.0618548
0.527	0.00257512		2.634	-0.0631429
0.527	0.00224367		2.637	-0.0646064
0.528	0.00191085		2.641	-0.0666037
0.529	0.00157824		2.644	-0.0673875
0.529	0.0012366		2.647	-0.0648533
0.53	0.00063928		2.651	-0.0630505
0.531	-0.0003828		2.654	-0.0630832
0.531	-0.0012799		2.657	-0.0630422
0.532	-0.0021799		2.661	-0.0628972
0.533	-0.0030805		2.664	-0.0626937
0.533	-0.003978		2.667	-0.0625838
0.534	-0.0048765		2.671	-0.0607693
0.535	-0.0057617		2.674	-0.0554165
0.535	-0.0065915		2.677	-0.0521616
0.536	-0.0073716		2.681	-0.0543714
0.537	-0.0080477		2.684	-0.0546741
0.537	-0.0085881		2.687	-0.0493619
0.538	-0.0091406		2.691	-0.0446192
0.539	-0.0097088		2.694	-0.0414257
0.539	-0.010278		2.697	-0.0393743
0.54	-0.0108483		2.701	-0.0401656
0.541	-0.0114186		2.704	-0.0423716
0.541	-0.0119883		2.707	-0.0473492
0.542	-0.0125553		2.711	-0.0512245
0.543	-0.0131258		2.714	-0.0527891
0.543	-0.013514		2.717	-0.0535471
0.544	-0.0128484		2.721	-0.0530385
0.545	-0.0118034		2.724	-0.0535757
0.545	-0.0107344		2.727	-0.0557994
0.546	-0.0096628		2.731	-0.0575779
0.547	-0.0085946		2.734	-0.0586843
0.547	-0.0075272		2.737	-0.0600534
0.548	-0.0064549		2.741	-0.0617174
0.549	-0.0053866		2.744	-0.0634228
0.549	-0.0043214		2.747	-0.0656009
0.55	-0.0032181		2.751	-0.0694933
0.551	-0.0023484		2.754	-0.0762081
0.551	-0.0015298		2.757	-0.0810938
0.552	-0.0007096		2.761	-0.0826886
0.553	0.00011079		2.764	-0.0843403
0.553	0.0009321		2.767	-0.0859384
0.554	0.00175033		2.771	-0.0862734
0.555	0.00256485		2.774	-0.0846569
0.555	0.00338264		2.777	-0.0835046
0.556	0.00420035		2.781	-0.0831516
0.557	0.00481726		2.784	-0.0830474
0.557	0.00473614		2.787	-0.0830483
0.558	0.00452487		2.791	-0.0832899
0.559	0.00431637		2.794	-0.0837747
0.559	0.00410607		2.797	-0.0820373
0.56	0.00389658		2.801	-0.0772233
0.561	0.00368645		2.804	-0.0744453
0.561	0.00347709		2.807	-0.0746949
0.562	0.00326671		2.811	-0.074944
0.563	0.0030568		2.814	-0.0748548
0.563	0.00325648		2.817	-0.0722812
0.564	0.00444793		2.821	-0.0667263
0.565	0.00578218		2.824	-0.0626735
0.565	0.00711752		2.827	-0.0613474
0.566	0.00844005		2.831	-0.0653868
0.567	0.00977357		2.834	-0.0756295
0.567	0.0110987		2.837	-0.0829746
0.568	0.0124351		2.841	-0.0867253
0.569	0.0137651		2.844	-0.0889831
0.569	0.0150975		2.847	-0.0898346
0.57	0.0159147		2.851	-0.0932257
0.571	0.016203		2.854	-0.0992692
0.571	0.0164357		2.857	-0.102429
0.572	0.0166656		2.86	-0.101878
0.573	0.0168964		2.864	-0.0986192
0.573	0.0171309		2.867	-0.0923783
0.574	0.0173614		2.87	-0.0890376
0.575	0.0175933		2.874	-0.0888478
0.575	0.0178255		2.877	-0.090623
0.576	0.018056		2.88	-0.0939236
0.577	0.0180148		2.884	-0.0946809
0.577	0.0176061		2.887	-0.0933715
0.578	0.0171731		2.89	-0.0928531
0.579	0.016745		2.894	-0.0935076
0.579	0.0163174		2.897	-0.0949818
0.58	0.0158826		2.9	-0.0968584
0.581	0.0154536		2.904	-0.097273
0.581	0.0150227		2.907	-0.0959823
0.582	0.0145926		2.91	-0.0924263
0.583	0.0141619		2.914	-0.0876669
0.583	0.0135236		2.917	-0.087467
0.584	0.0128193		2.92	-0.0906832
0.585	0.0121148		2.924	-0.0945104
0.585	0.0114098		2.927	-0.0985013
0.586	0.0107088		2.93	-0.0999594
0.587	0.0100026		2.934	-0.0996846
0.587	0.00929865		2.937	-0.0999711
0.588	0.00860139		2.94	-0.100657
0.589	0.00793857		2.944	-0.101788
0.589	0.0073224		2.947	-0.103281
0.59	0.00689493		2.95	-0.102713
0.591	0.00657765		2.954	-0.100417
0.591	0.00628185		2.957	-0.0972642
0.592	0.00598359		2.96	-0.0935953
0.593	0.00568538		2.964	-0.0892656
0.593	0.00538719		2.967	-0.0849423
0.594	0.00509003		2.97	-0.0812103
0.595	0.00479265		2.974	-0.0779193
0.595	0.00449405		2.977	-0.0770804
0.596	0.00419608		2.98	-0.0778582
0.597	0.00371063		2.984	-0.0804768
0.597	0.00307233		2.987	-0.083368
0.598	0.00240311		2.99	-0.0845951
0.599	0.00173352		2.994	-0.0855072
0.599	0.0010664		2.997	-0.0868717
0.6	0.00039997		3	-0.0887336
0.601	-0.00027		3.004	-0.0907071
0.601	-0.0009364		3.007	-0.0926222
0.602	-0.0016049		3.01	-0.0941776
0.603	-0.0022605		3.014	-0.0952063
0.603	-0.0025135		3.017	-0.0924012
0.604	-0.0025442		3.02	-0.0883623
0.605	-0.0025484		3.024	-0.087717
0.605	-0.0025526		3.027	-0.0884214
0.606	-0.0025567		3.03	-0.0899961
0.607	-0.0025609		3.034	-0.0919022
0.607	-0.0025651		3.037	-0.0936167
0.608	-0.0025693		3.04	-0.0952698
0.609	-0.0025735		3.044	-0.0979477
0.609	-0.0025776		3.047	-0.1009
0.61	-0.0017755		3.05	-0.103794
0.611	-0.0006986		3.054	-0.106744
0.611	0.00037989		3.057	-0.109813
0.612	0.00146021		3.06	-0.112881
0.613	0.00253515		3.064	-0.11606
0.613	0.00361124		3.067	-0.118983
0.614	0.00469125		3.07	-0.116605
0.615	0.00576872		3.074	-0.112749
0.615	0.00685005		3.077	-0.111969
0.616	0.007884		3.08	-0.111866
0.617	0.00862775		3.084	-0.111201
0.617	0.00931526		3.087	-0.110408
0.618	0.0100019		3.09	-0.108933
0.619	0.010692		3.094	-0.106993
0.619	0.011394		3.097	-0.102602
0.62	0.012088		3.1	-0.0984655
0.621	0.0127855		3.104	-0.100843
0.621	0.0134796		3.107	-0.104672
0.622	0.0141679		3.11	-0.103003
0.623	0.0148156		3.114	-0.0997974
0.623	0.0149803		3.117	-0.0958067
0.624	0.0150659		3.12	-0.0917977
0.625	0.015151		3.124	-0.0897452
0.625	0.0152372		3.127	-0.0879691
0.626	0.0153227		3.13	-0.0844607
0.627	0.0154085		3.134	-0.0811283
0.627	0.0154942		3.137	-0.0838235
0.628	0.0155799		3.14	-0.0874537
0.629	0.0156656		3.144	-0.088578
0.629	0.0157306		3.147	-0.0893524
0.63	0.0156447		3.15	-0.0927231
0.631	0.0155402		3.154	-0.0965407
0.631	0.015436		3.157	-0.0993283
0.632	0.0153322		3.16	-0.101892
0.633	0.0152286		3.164	-0.104748
0.633	0.0151249		3.167	-0.107666
0.634	0.0150211		3.17	-0.103057
0.635	0.0149167		3.174	-0.0970535
0.635	0.0148127		3.177	-0.0950574
0.636	0.0146467		3.18	-0.0938918
0.637	0.0139058		3.184	-0.0942471
0.637	0.0131242		3.187	-0.0944145
0.638	0.0123406		3.19	-0.0904892
0.639	0.0115566		3.194	-0.0865502
0.639	0.010773		3.197	-0.0868837
0.64	0.00998984		3.2	-0.0878709
0.641	0.0092053		3.203	-0.0891965
0.641	0.00842071		3.207	-0.0902358
0.642	0.00767851		3.21	-0.0899312
0.643	0.00709312		3.213	-0.0895628
0.643	0.00619775		3.217	-0.0874016
0.644	0.00515072		3.22	-0.0852168
0.645	0.00405357		3.223	-0.0875705
0.645	0.00294124		3.227	-0.0906922
0.646	0.00182851		3.23	-0.101338
0.647	0.00071997		3.233	-0.111155
0.647	-0.0003935		3.237	-0.111888
0.648	-0.0015053		3.24	-0.112554
0.649	-0.0026188		3.243	-0.112014
0.649	-0.00373		3.247	-0.111381
0.65	-0.0048329		3.25	-0.109649
0.651	-0.0059342		3.253	-0.108015
0.651	-0.0070366		3.257	-0.107412
0.652	-0.0081383		3.26	-0.10569
0.653	-0.0092434		3.263	-0.0950023
0.653	-0.0103513		3.267	-0.0854857
0.654	-0.0114538		3.27	-0.0861486
0.655	-0.0125554		3.273	-0.0869146
0.655	-0.0136536		3.277	-0.0894448
0.656	-0.0147242		3.28	-0.0920074
0.657	-0.0150815		3.283	-0.0953074
0.657	-0.0151102		3.287	-0.098709
0.658	-0.0151389		3.29	-0.101174
0.659	-0.0151676		3.293	-0.104155
0.659	-0.0151963		3.297	-0.111018
0.66	-0.0152249		3.3	-0.116589
0.661	-0.0152536		3.303	-0.115382
0.661	-0.0152824		3.307	-0.114574
0.662	-0.0153111		3.31	-0.115158
0.663	-0.0153233		3.313	-0.114999
0.663	-0.0153203		3.317	-0.112638
0.664	-0.0153299		3.32	-0.110438
0.665	-0.0153455		3.323	-0.107751
0.665	-0.0153612		3.327	-0.105483
0.666	-0.0153768		3.33	-0.103779
0.667	-0.0153926		3.333	-0.101363
0.667	-0.0154083		3.337	-0.0986197
0.668	-0.0154239		3.34	-0.0959133
0.669	-0.0154397		3.343	-0.092808
0.669	-0.0154187		3.347	-0.0903926
0.67	-0.0150948		3.35	-0.0903425
0.671	-0.0146704		3.353	-0.0912118
0.671	-0.0142485		3.357	-0.0936793
0.672	-0.0138253		3.36	-0.0952132
0.673	-0.0134044		3.363	-0.0943623
0.673	-0.0129812		3.367	-0.0947073
0.674	-0.0125569		3.37	-0.0979222
0.675	-0.0121317		3.373	-0.10049
0.675	-0.0117093		3.377	-0.101904
0.676	-0.0114893		3.38	-0.103005
0.677	-0.0126324		3.383	-0.103571
0.677	-0.0141262		3.387	-0.103604
0.678	-0.0156439		3.39	-0.102293
0.679	-0.0171523		3.393	-0.101092
0.679	-0.0186525		3.397	-0.100228
0.68	-0.0201596		3.4	-0.0989403
0.681	-0.0216674		3.403	-0.0968167
0.681	-0.0231836		3.407	-0.0958544
0.682	-0.0246912		3.41	-0.0978633
0.683	-0.0259758		3.413	-0.0995882
0.683	-0.0260832		3.417	-0.100497
0.684	-0.0259355		3.42	-0.100847
0.685	-0.0257875		3.423	-0.100292
0.685	-0.0256387		3.427	-0.101416
0.686	-0.0254899		3.43	-0.106481
0.687	-0.0253423		3.433	-0.109069
0.687	-0.0251937		3.437	-0.105036
0.688	-0.0250463		3.44	-0.102849
0.689	-0.0248976		3.443	-0.104936
0.689	-0.0247975		3.447	-0.105793
0.69	-0.025393		3.45	-0.10408
0.691	-0.0261075		3.453	-0.102178
0.691	-0.0268263		3.457	-0.100053
0.692	-0.0275459		3.46	-0.096591
0.693	-0.0282644		3.463	-0.089815
0.693	-0.0289816		3.467	-0.0858756
0.694	-0.029699		3.47	-0.0893096
0.695	-0.0304181		3.473	-0.0897176
0.695	-0.0311117		3.477	-0.0834007
0.696	-0.0315281		3.48	-0.0792326
0.697	-0.0313154		3.483	-0.0784849
0.697	-0.0308376		3.487	-0.0795426
0.698	-0.0303231		3.49	-0.0828638
0.699	-0.029798		3.493	-0.08507
0.699	-0.0292737		3.497	-0.085211
0.7	-0.0287492		3.5	-0.0865544
0.701	-0.0282245		3.503	-0.0900393
0.701	-0.0277004		3.507	-0.0937404
0.702	-0.0271754		3.51	-0.0975599
0.703	-0.0269098		3.513	-0.0987742
0.703	-0.0272024		3.517	-0.0962133
0.704	-0.0277639		3.52	-0.0938474
0.705	-0.0283249		3.523	-0.0917906
0.705	-0.0288859		3.527	-0.0921219
0.706	-0.0294488		3.53	-0.0956329
0.707	-0.0300107		3.533	-0.0971391
0.707	-0.0305724		3.537	-0.0963416
0.708	-0.031134		3.54	-0.0941795
0.709	-0.0316942		3.543	-0.090498
0.709	-0.0319215		3.546	-0.0911393
0.71	-0.030858		3.55	-0.0978088
0.711	-0.0290896		3.553	-0.10314
0.711	-0.0273248		3.556	-0.106012
0.712	-0.0255566		3.56	-0.107543
0.713	-0.0237851		3.563	-0.107602
0.713	-0.0220125		3.566	-0.109418
0.714	-0.0202462		3.57	-0.113325
0.715	-0.0184787		3.573	-0.117175
0.715	-0.0167132		3.576	-0.121099
0.716	-0.0152483		3.58	-0.122104
0.717	-0.0146863		3.583	-0.120008
0.717	-0.0145369		3.586	-0.118163
0.718	-0.014387		3.59	-0.116403
0.719	-0.0142379		3.593	-0.114288
0.719	-0.014088		3.596	-0.111788
0.72	-0.0139381		3.6	-0.110108
0.721	-0.0137892		3.603	-0.109171
0.721	-0.01364		3.606	-0.107601
0.722	-0.0134901		3.61	-0.105556
0.723	-0.0132104		3.613	-0.104572
0.723	-0.0126242		3.616	-0.104624
0.724	-0.0119199		3.62	-0.106202
0.725	-0.0112123		3.623	-0.108912
0.725	-0.0105036		3.626	-0.111962
0.726	-0.0097997		3.63	-0.115226
0.727	-0.0090937		3.633	-0.113295
0.727	-0.0083847		3.636	-0.107529
0.728	-0.00768		3.64	-0.10542
0.729	-0.0069714		3.643	-0.105804
0.729	-0.0065481		3.646	-0.106757
0.73	-0.0067993		3.65	-0.107892
0.731	-0.0072825		3.653	-0.106759
0.731	-0.0077663		3.656	-0.103768
0.732	-0.0082494		3.66	-0.101347
0.733	-0.0087336		3.663	-0.0994588
0.733	-0.0092179		3.666	-0.100673
0.734	-0.0097012		3.67	-0.1041
0.734	-0.0101837		3.673	-0.10571
0.735	-0.0106696		3.676	-0.105926
0.736	-0.0109567		3.68	-0.106196
0.736	-0.0107282		3.683	-0.106515
0.737	-0.0103391		3.686	-0.107157
0.738	-0.0099513		3.69	-0.108045
0.738	-0.0095623		3.693	-0.107633
0.739	-0.0091736		3.696	-0.1064
0.74	-0.0087849		3.7	-0.107126
0.74	-0.0083985		3.703	-0.109161
0.741	-0.0080093		3.706	-0.112077
0.742	-0.0076198		3.71	-0.11549
0.742	-0.0072765		3.713	-0.114868
0.743	-0.0073213		3.716	-0.111791
0.744	-0.0074776		3.72	-0.112405
0.744	-0.0076346		3.723	-0.115333
0.745	-0.0077911		3.726	-0.117707
0.746	-0.0079478		3.73	-0.11969
0.746	-0.008105		3.733	-0.119182
0.747	-0.0082614		3.736	-0.117337
0.748	-0.0084179		3.74	-0.117211
0.748	-0.008571		3.743	-0.117888
0.749	-0.0090459		3.746	-0.118591
0.75	-0.009559		3.75	-0.119737
0.75	-0.0100623		3.753	-0.119698
0.751	-0.0105976		3.756	-0.118505
0.752	-0.0111494		3.76	-0.118175
0.752	-0.0117023		3.763	-0.118457
0.753	-0.0122556		3.766	-0.117133
0.754	-0.0128079		3.77	-0.115178
0.754	-0.0133603		3.773	-0.113916
0.755	-0.0139123		3.776	-0.112716
0.756	-0.0144759		3.78	-0.1136
0.756	-0.0151169		3.783	-0.115627
0.757	-0.0158207		3.786	-0.116229
0.758	-0.0165225		3.79	-0.116111
0.758	-0.0172234		3.793	-0.114863
0.759	-0.017926		3.796	-0.11327
0.76	-0.0186315		3.8	-0.115735
0.76	-0.019333		3.803	-0.119754
0.761	-0.0200347		3.806	-0.120381
0.762	-0.0207363		3.81	-0.119415
0.762	-0.0214492		3.813	-0.118837
0.763	-0.0221393		3.816	-0.118581
0.764	-0.0227945		3.82	-0.119582
0.764	-0.0234489		3.823	-0.120859
0.765	-0.024106		3.826	-0.121403
0.766	-0.0247618		3.83	-0.121875
0.766	-0.0254179		3.833	-0.123913
0.767	-0.0260748		3.836	-0.126159
0.768	-0.0267278		3.84	-0.126976
0.768	-0.0273811		3.843	-0.127411
0.769	-0.0276825		3.846	-0.126384
0.77	-0.027649		3.85	-0.125024
0.77	-0.0275796		3.853	-0.124116
0.771	-0.02751		3.856	-0.123213
0.772	-0.0274406		3.86	-0.121803
0.772	-0.0273714		3.863	-0.120233
0.773	-0.0273021		3.866	-0.118549
0.774	-0.0272328		3.87	-0.116838
0.774	-0.0271632		3.873	-0.114784
0.775	-0.0271029		3.876	-0.112796
0.776	-0.0273508		3.88	-0.110864
0.776	-0.0279099		3.883	-0.109093
0.777	-0.0285359		3.886	-0.107884
0.778	-0.0291613		3.889	-0.106559
0.778	-0.0297848		3.893	-0.110021
0.779	-0.030409		3.896	-0.114649
0.78	-0.0310356		3.899	-0.114141
0.78	-0.0316624		3.903	-0.11252
0.781	-0.032286		3.906	-0.112874
0.782	-0.0329109		3.909	-0.113701
0.782	-0.0330917		3.913	-0.117643
0.783	-0.0328753		3.916	-0.12238
0.784	-0.0325876		3.919	-0.124191
0.784	-0.0322994		3.923	-0.125242
0.785	-0.0320108		3.926	-0.121624
0.786	-0.0317223		3.929	-0.116984
0.786	-0.0314365		3.933	-0.115868
0.787	-0.0311489		3.936	-0.115804
0.788	-0.0308615		3.939	-0.120691
0.788	-0.0305748		3.943	-0.1263
0.789	-0.03036		3.946	-0.128127
0.79	-0.0301935		3.949	-0.129133
0.79	-0.0300317		3.953	-0.128736
0.791	-0.0298701		3.956	-0.127629
0.792	-0.0297084		3.959	-0.124405
0.792	-0.0295457		3.963	-0.12129
0.793	-0.0293835		3.966	-0.122011
0.794	-0.0292218		3.969	-0.123582
0.794	-0.0290597		3.973	-0.122087
0.795	-0.0288073		3.976	-0.119697
0.796	-0.0282193		3.979	-0.11757
0.796	-0.0274955		3.983	-0.115327
0.797	-0.0267689		3.986	-0.112837
0.798	-0.0260442		3.989	-0.111361
0.798	-0.0253221		3.993	-0.117155
0.799	-0.0246016		3.996	-0.123773
0.8	-0.0238769		3.999	-0.124943
0.8	-0.023152		4.003	-0.12373
0.801	-0.022427		4.006	-0.117004
0.802	-0.0218009		4.009	-0.111049
0.802	-0.0216567		4.013	-0.112217
0.803	-0.0216969		4.016	-0.114182
0.804	-0.0217377		4.019	-0.115025
0.804	-0.0217809		4.023	-0.115269
0.805	-0.0218261		4.026	-0.113591
0.806	-0.0218714		4.029	-0.111622
0.806	-0.0219166		4.033	-0.110219
0.807	-0.0219619		4.036	-0.110371
0.808	-0.0220072		4.039	-0.115504
0.808	-0.0220105		4.043	-0.119833
0.809	-0.0218583		4.046	-0.117965
0.81	-0.0215715		4.049	-0.115381
0.81	-0.0212845		4.053	-0.114928
0.811	-0.0209978		4.056	-0.114725
0.812	-0.0207112		4.059	-0.113903
0.812	-0.0204241		4.063	-0.113409
0.813	-0.0201381		4.066	-0.113711
0.814	-0.0198512		4.069	-0.11345
0.814	-0.0195644		4.073	-0.111483
0.815	-0.0192802		4.076	-0.110715
0.816	-0.0189973		4.079	-0.113424
0.816	-0.0187147		4.083	-0.117281
0.817	-0.018431		4.086	-0.121855
0.818	-0.0181471		4.089	-0.125836
0.818	-0.017863		4.093	-0.128503
0.819	-0.0175795		4.096	-0.1302
0.82	-0.0172961		4.099	-0.130405
0.82	-0.0170123		4.103	-0.130922
0.821	-0.0167278		4.106	-0.132614
0.822	-0.0165079		4.109	-0.133306
0.822	-0.0164589		4.113	-0.131708
0.823	-0.0165169		4.116	-0.127406
0.824	-0.0165749		4.119	-0.120572
0.824	-0.016633		4.123	-0.116506
0.825	-0.0166913		4.126	-0.117393
0.826	-0.0167493		4.129	-0.118188
0.826	-0.0168075		4.133	-0.117191
0.827	-0.0168657		4.136	-0.115141
0.828	-0.0169237		4.139	-0.11223
0.828	-0.017069		4.143	-0.110201
0.829	-0.0174864		4.146	-0.109602
0.83	-0.0180874		4.149	-0.110748
0.83	-0.0186891		4.153	-0.113966
0.831	-0.0192899		4.156	-0.115056
0.832	-0.0198896		4.159	-0.112731
0.832	-0.0204887		4.163	-0.111643
0.833	-0.0210845		4.166	-0.112972
0.834	-0.0216776		4.169	-0.115584
0.834	-0.0222773		4.173	-0.118884
0.835	-0.0227467		4.176	-0.119676
0.836	-0.0229285		4.179	-0.117215
0.836	-0.0229572		4.183	-0.117444
0.837	-0.0229858		4.186	-0.121632
0.838	-0.0230146		4.189	-0.122798
0.838	-0.0230433		4.193	-0.11989
0.839	-0.0230719		4.196	-0.116204
0.84	-0.0231006		4.199	-0.112644
0.84	-0.0231294		4.203	-0.109064
0.841	-0.0231581		4.206	-0.105422
0.842	-0.0234963		4.209	-0.103956
0.842	-0.0243179		4.213	-0.104738
0.843	-0.0253173		4.216	-0.103604
0.844	-0.0263148		4.219	-0.0999412
0.844	-0.0273161		4.223	-0.0997437
0.845	-0.028316		4.226	-0.10314
0.846	-0.0293183		4.229	-0.106772
0.846	-0.0303176		4.232	-0.109756
0.847	-0.0313182		4.236	-0.111643
0.848	-0.0323197		4.239	-0.112566
0.848	-0.0330102		4.242	-0.114546
0.849	-0.0333494		4.246	-0.11779
0.85	-0.0335923		4.249	-0.119145
0.85	-0.0338353		4.252	-0.118457
0.851	-0.034079		4.256	-0.117779
0.852	-0.0343223		4.259	-0.117462
0.852	-0.0345648		4.262	-0.117468
0.853	-0.0348081		4.266	-0.117709
0.854	-0.0350518		4.269	-0.118629
0.854	-0.0352944		4.272	-0.120181
0.855	-0.0356499		4.276	-0.119365
0.856	-0.0359875		4.279	-0.116413
0.856	-0.0362619		4.282	-0.114633
0.857	-0.0365353		4.286	-0.114536
0.858	-0.0368239		4.289	-0.114723
0.858	-0.037128		4.292	-0.114795
0.859	-0.0374348		4.296	-0.11372
0.86	-0.0377409		4.299	-0.11149
0.86	-0.0380473		4.302	-0.109817
0.861	-0.0383543		4.306	-0.108955
0.862	-0.0385196		4.309	-0.110503
0.862	-0.038331		4.312	-0.114169
0.863	-0.0380678		4.316	-0.116857
0.864	-0.0378058		4.319	-0.118216
0.864	-0.0375446		4.322	-0.118417
0.865	-0.0372823		4.326	-0.117836
0.866	-0.0370195		4.329	-0.119119
0.866	-0.0367579		4.332	-0.122013
0.867	-0.0364961		4.336	-0.124263
0.868	-0.0362327		4.339	-0.125506
0.868	-0.0359285		4.342	-0.125151
0.869	-0.0355711		4.346	-0.123445
0.87	-0.0352583		4.349	-0.120913
0.87	-0.034943		4.352	-0.118239
0.871	-0.0346306		4.356	-0.117166
0.872	-0.0343171		4.359	-0.117278
0.872	-0.0340029		4.362	-0.116925
0.873	-0.0336897		4.366	-0.11592
0.874	-0.0333761		4.369	-0.115356
0.874	-0.0330602		4.372	-0.115202
0.875	-0.0326473		4.376	-0.113733
0.876	-0.0319542		4.379	-0.111489
0.876	-0.0310714		4.382	-0.111553
0.877	-0.0301954		4.386	-0.113085
0.878	-0.0293194		4.389	-0.115445
0.878	-0.0284399		4.392	-0.118016
0.879	-0.0275576		4.396	-0.118138
0.88	-0.0266812		4.399	-0.116742
0.88	-0.0258074		4.402	-0.117126
0.881	-0.0249265		4.406	-0.118612
0.882	-0.0242824		4.409	-0.122359
0.882	-0.0240808		4.412	-0.127421
0.883	-0.0240127		4.416	-0.128714
0.884	-0.0239442		4.419	-0.127978
0.884	-0.0238758		4.422	-0.123317
0.885	-0.0238076		4.426	-0.116714
0.886	-0.0237393		4.429	-0.11639
0.886	-0.0236713		4.432	-0.119108
0.887	-0.0236028		4.436	-0.118603
0.888	-0.0235342		4.439	-0.116571
0.888	-0.023367		4.442	-0.112091
0.889	-0.0230382		4.446	-0.106312
0.89	-0.0226636		4.449	-0.103785
0.89	-0.0222877		4.452	-0.103199
0.891	-0.0219117		4.456	-0.106702
0.892	-0.0215379		4.459	-0.112207
0.892	-0.021164		4.462	-0.110862
0.893	-0.0207879		4.466	-0.106151
0.894	-0.0204125		4.469	-0.104325
0.894	-0.0200365		4.472	-0.103937
0.895	-0.0198442		4.476	-0.106305
0.896	-0.0198838		4.479	-0.109964
0.896	-0.0199477		4.482	-0.114576
0.897	-0.0200117		4.486	-0.119194
0.898	-0.0200756		4.489	-0.117313
0.898	-0.0201395		4.492	-0.113114
0.899	-0.0202037		4.496	-0.11271
0.9	-0.0202676		4.499	-0.114077
0.9	-0.0203314		4.502	-0.112382
0.901	-0.0204139		4.506	-0.109212
0.902	-0.0207156		4.509	-0.106454
0.902	-0.0212473		4.512	-0.103872
0.903	-0.0218049		4.516	-0.100706
0.904	-0.0223623		4.519	-0.0974884
0.904	-0.0229249		4.522	-0.0976958
0.905	-0.0234866		4.526	-0.0996485
0.906	-0.0240461		4.529	-0.10207
0.906	-0.0246061		4.532	-0.104847
0.907	-0.0251653		4.536	-0.109045
0.908	-0.0257184		4.539	-0.113558
0.908	-0.026134		4.542	-0.115794
0.909	-0.0264115		4.546	-0.117425
0.91	-0.0266617		4.549	-0.121649
0.91	-0.0269072		4.552	-0.126866
0.911	-0.0271643		4.556	-0.129833
0.912	-0.0274376		4.559	-0.131259
0.912	-0.0277163		4.562	-0.130133
0.913	-0.0279937		4.566	-0.127954
0.914	-0.0282719		4.569	-0.127092
0.914	-0.0285682		4.572	-0.126841
0.915	-0.0289621		4.575	-0.126703
0.916	-0.0294582		4.579	-0.126139
0.916	-0.0299465		4.582	-0.122337
0.917	-0.0304347		4.585	-0.11729
0.918	-0.0309228		4.589	-0.114529
0.918	-0.031411		4.592	-0.112837
0.919	-0.0318993		4.595	-0.111542
0.92	-0.0323877		4.599	-0.110746
0.92	-0.0328768		4.602	-0.110349
0.921	-0.0333868		4.605	-0.109996
0.922	-0.0339601		4.609	-0.109434
0.922	-0.0345531		4.612	-0.108662
0.923	-0.0351464		4.615	-0.107523
0.924	-0.0357393		4.619	-0.10684
0.924	-0.0363336		4.622	-0.108276
0.925	-0.036924		4.625	-0.11066
0.926	-0.037518		4.629	-0.112889
0.926	-0.0381094		4.632	-0.114391
0.927	-0.038703		4.635	-0.113669
0.928	-0.0392843		4.639	-0.11227
0.928	-0.0398388		4.642	-0.112124
0.929	-0.0403848		4.645	-0.113031
0.93	-0.040927		4.649	-0.115447
0.93	-0.0414732		4.652	-0.116767
0.931	-0.0420212		4.655	-0.11337
0.932	-0.0425658		4.659	-0.108797
0.932	-0.0431113		4.662	-0.107839
0.933	-0.043656		4.665	-0.108158
0.934	-0.0441988		4.669	-0.106983
0.934	-0.0447647		4.672	-0.10499
0.935	-0.0453496		4.675	-0.102655
0.936	-0.0458796		4.679	-0.100536
0.936	-0.0464109		4.682	-0.099369
0.937	-0.0469407		4.685	-0.0989124
0.938	-0.0474708		4.689	-0.099631
0.938	-0.0480033		4.692	-0.100634
0.939	-0.0485334		4.695	-0.100483
0.94	-0.0490615		4.699	-0.100555
0.94	-0.0495933		4.702	-0.102597
0.941	-0.0500407		4.705	-0.105716
0.942	-0.0503152		4.709	-0.109417
0.942	-0.0505502		4.712	-0.112417
0.943	-0.0507844		4.715	-0.112672
0.944	-0.0510193		4.719	-0.111097
0.944	-0.0512542		4.722	-0.108901
0.945	-0.0514878		4.725	-0.106889
0.946	-0.0517221		4.729	-0.105768
0.946	-0.0519575		4.732	-0.104207
0.947	-0.0521917		4.735	-0.100799
0.948	-0.0523443		4.739	-0.0959356
0.948	-0.0522769		4.742	-0.0897354
0.949	-0.0520705		4.745	-0.0840346
0.95	-0.0518643		4.749	-0.0806064
0.95	-0.0516566		4.752	-0.0787545
0.951	-0.0514491		4.755	-0.0785112
0.952	-0.0512419		4.759	-0.0782396
0.952	-0.0510345		4.762	-0.0761373
0.953	-0.0508275		4.765	-0.0740484
0.954	-0.0506205		4.769	-0.0741
0.954	-0.0504417		4.772	-0.074696
0.955	-0.0502562		4.775	-0.074443
0.956	-0.0500112		4.779	-0.0741525
0.956	-0.049766		4.782	-0.0741351
0.957	-0.0495214		4.785	-0.0747883
0.958	-0.0492763		4.789	-0.0767211
0.958	-0.0490308		4.792	-0.0795607
0.959	-0.0487856		4.795	-0.0828251
0.96	-0.0485404		4.799	-0.0847237
0.96	-0.0482952		4.802	-0.0842743
0.961	-0.0480974		4.805	-0.0838478
0.962	-0.0479795		4.809	-0.0849774
0.962	-0.0478931		4.812	-0.0865048
0.963	-0.0478117		4.815	-0.0876548
0.964	-0.0477333		4.819	-0.0878168
0.964	-0.0476522		4.822	-0.0865384
0.965	-0.0475654		4.825	-0.0828753
0.966	-0.0474765		4.829	-0.0762595
0.966	-0.0473875		4.832	-0.0687867
0.967	-0.0472985		4.835	-0.061871
0.968	-0.0472175		4.839	-0.0570164
0.968	-0.0471752		4.842	-0.0549909
0.969	-0.0470893		4.845	-0.0535247
0.97	-0.0470037		4.849	-0.0511758
0.97	-0.0469179		4.852	-0.0501872
0.971	-0.0468324		4.855	-0.0518409
0.972	-0.046747		4.859	-0.0552376
0.972	-0.0466615		4.862	-0.0598904
0.973	-0.046575		4.865	-0.0650624
0.974	-0.0464897		4.869	-0.0704721
0.974	-0.0464598		4.872	-0.0750884
0.975	-0.0467028		4.875	-0.0778687
0.976	-0.0470392		4.879	-0.0791302
0.976	-0.0473729		4.882	-0.0794503
0.977	-0.0477113		4.885	-0.0770624
0.978	-0.0480471		4.889	-0.0714593
0.978	-0.0483816		4.892	-0.0674901
0.979	-0.0487171		4.895	-0.0668412
0.98	-0.0490525		4.899	-0.0643935
0.98	-0.0493897		4.902	-0.0587297
0.981	-0.0497425		4.905	-0.0551788
0.982	-0.0501657		4.909	-0.0549294
0.982	-0.0506114		4.912	-0.0529169
0.983	-0.0510565		4.915	-0.048196
0.984	-0.051504		4.918	-0.0454771
0.984	-0.0519508		4.922	-0.0456552
0.985	-0.0523979		4.925	-0.0435094
0.986	-0.0528455		4.928	-0.0371997
0.986	-0.0532939		4.932	-0.0344984
0.987	-0.0537427		4.935	-0.0380075
0.988	-0.0541679		4.938	-0.0402535
0.988	-0.0545254		4.942	-0.0386908
0.989	-0.0548724		4.945	-0.0384514
0.99	-0.0552205		4.948	-0.0411117
0.99	-0.0555676		4.952	-0.0428512
0.991	-0.0559145		4.955	-0.0427106
0.992	-0.0562625		4.958	-0.0432418
0.992	-0.0566082		4.962	-0.0450377
0.993	-0.0569562		4.965	-0.046698
0.994	-0.0572904		4.968	-0.0478258
0.994	-0.0574559		4.972	-0.0464174
0.995	-0.0572621		4.975	-0.0425868
0.996	-0.0570572		4.978	-0.0391093
0.996	-0.0568511		4.982	-0.0367202
0.997	-0.0566457		4.985	-0.0351568
0.998	-0.0564409		4.988	-0.0342761
0.998	-0.0562372		4.992	-0.0344616
0.999	-0.0560312		4.995	-0.0357675
1	-0.0558252		4.998	-0.0371408
1	-0.0556099		5.002	-0.0382775
1.001	-0.0552765		5.005	-0.0399175
1.002	-0.0547301		5.008	-0.0422787
1.002	-0.0541722		5.012	-0.0444854
1.003	-0.053619		5.015	-0.0462538
1.004	-0.0530618		5.018	-0.0483516
1.004	-0.0525049		5.022	-0.0509425
1.005	-0.0519493		5.025	-0.0520906
1.006	-0.0513927		5.028	-0.0515919
1.006	-0.0508357		5.032	-0.0491155
1.007	-0.0502521		5.035	-0.0444838
1.008	-0.0494922		5.038	-0.0408277
1.008	-0.0484823		5.042	-0.0389112
1.009	-0.0474742		5.045	-0.0382283
1.01	-0.0464693		5.048	-0.0385864
1.01	-0.0454578		5.052	-0.0388137
1.011	-0.0444472		5.055	-0.038759
1.012	-0.043441		5.058	-0.0369102
1.012	-0.0424303		5.062	-0.0331402
1.013	-0.0414177		5.065	-0.0307419
1.014	-0.0404378		5.068	-0.0300659
1.014	-0.0396404		5.072	-0.0295429
1.015	-0.0390661		5.075	-0.0289514
1.016	-0.0385013		5.078	-0.0269625
1.016	-0.0379682		5.082	-0.0236378
1.017	-0.0374603		5.085	-0.0210937
1.018	-0.0369446		5.088	-0.0196599
1.018	-0.0363883		5.092	-0.0184948
1.019	-0.0358159		5.095	-0.0176077
1.02	-0.0352406		5.098	-0.0183372
1.02	-0.0346729		5.102	-0.0207547
1.021	-0.0342246		5.105	-0.0235662
1.022	-0.0339611		5.108	-0.0267368
1.022	-0.033698		5.112	-0.0295895
1.023	-0.0334347		5.115	-0.0320777
1.024	-0.0331718		5.118	-0.0347045
1.024	-0.032908		5.122	-0.0374297
1.025	-0.0326449		5.125	-0.0402796
1.026	-0.032382		5.128	-0.0434492
1.026	-0.0321188		5.132	-0.0442118
1.027	-0.031859		5.135	-0.0425182
1.028	-0.0316577		5.138	-0.0410552
1.028	-0.0318062		5.142	-0.0399365
1.029	-0.0319551		5.145	-0.0387157
1.03	-0.0321031		5.148	-0.0374881
1.03	-0.0322526		5.152	-0.0357518
1.031	-0.0324008		5.155	-0.0333427
1.032	-0.0325493		5.158	-0.0328897
1.032	-0.0326982		5.162	-0.0345425
1.033	-0.0328469		5.165	-0.0343864
1.034	-0.0330117		5.168	-0.0324478
1.034	-0.0333164		5.172	-0.0304563
1.035	-0.0338623		5.175	-0.0283242
1.036	-0.0344056		5.178	-0.0263904
1.036	-0.0349479		5.182	-0.0247384
1.037	-0.0354934		5.185	-0.0233679
1.038	-0.0360382		5.188	-0.0224038
1.038	-0.0365821		5.192	-0.0228475
1.039	-0.037123		5.195	-0.0247952
1.04	-0.0376682		5.198	-0.0273764
1.04	-0.0382331		5.202	-0.0305996
1.041	-0.0389816		5.205	-0.0319342
1.042	-0.0400459		5.208	-0.0313925
1.042	-0.0411064		5.212	-0.0317984
1.043	-0.0421711		5.215	-0.0330708
1.044	-0.0432322		5.218	-0.033424
1.044	-0.0442901		5.222	-0.0327272
1.045	-0.0453479		5.225	-0.0305128
1.046	-0.0464124		5.228	-0.0263766
1.046	-0.0474778		5.232	-0.0202757
1.047	-0.0484959		5.235	-0.0129947
1.048	-0.0491984		5.238	-0.008143
1.048	-0.0495154		5.242	-0.0055912
1.049	-0.0498311		5.245	-0.0036474
1.05	-0.0501493		5.248	-0.0023209
1.05	-0.0504651		5.252	-0.0017013
1.051	-0.0507805		5.255	-0.0011705
1.052	-0.0510988		5.258	0.00203761
1.052	-0.0514154		5.261	0.00645017
1.053	-0.0517317		5.265	0.00466447
1.054	-0.0519585		5.268	-0.001981
1.054	-0.0518094		5.271	-0.0046148
1.055	-0.0513368		5.275	-0.0036493
1.056	-0.0508678		5.278	-0.0022101
1.056	-0.0503988		5.281	-0.0005363
1.057	-0.0499293		5.285	0.00019199
1.058	-0.0494584		5.288	-0.0002958
1.058	-0.0489873		5.291	-0.002642
1.059	-0.0485172		5.295	-0.0055883
1.06	-0.0480467		5.298	-0.0053382
1.06	-0.0470281		5.301	-0.0026365
1.061	-0.0442126		5.305	-0.0031021
1.062	-0.0404718		5.308	-0.0063068
1.062	-0.0367377		5.311	-0.0082908
1.063	-0.0329986		5.315	-0.0092056
1.064	-0.029277		5.318	-0.0102709
1.064	-0.02554		5.321	-0.01135
1.065	-0.0217952		5.325	-0.0121997
1.066	-0.0180633		5.328	-0.0129152
1.066	-0.0143372		5.331	-0.0137891
1.067	-0.0114352		5.335	-0.0149628
1.068	-0.0106479		5.338	-0.0165643
1.068	-0.010561		5.341	-0.0182932
1.069	-0.010475		5.345	-0.0195414
1.069	-0.0103929		5.348	-0.0204603
1.07	-0.0103153		5.351	-0.0211815
1.071	-0.0102389		5.355	-0.0217603
1.071	-0.0101564		5.358	-0.0230427
1.072	-0.0100698		5.361	-0.0250788
1.073	-0.009983		5.365	-0.0273692
1.073	-0.0098949		5.368	-0.0290317
1.074	-0.0096169		5.371	-0.025292
1.075	-0.0092407		5.375	-0.0255253
1.075	-0.0088637		5.378	-0.031727
1.076	-0.0084864		5.381	-0.0351949
1.077	-0.0081091		5.385	-0.0341714
1.077	-0.0077337		5.388	-0.0330201
1.078	-0.0073566		5.391	-0.0316998
1.079	-0.0069792		5.395	-0.0304191
1.079	-0.0066058		5.398	-0.0295828
1.08	-0.0062418		5.401	-0.0321191
1.081	-0.0062445		5.405	-0.0395917
1.081	-0.0064372		5.408	-0.0412336
1.082	-0.0066302		5.411	-0.0335808
1.083	-0.0068232		5.415	-0.0293764
1.083	-0.0070167		5.418	-0.0302648
1.084	-0.0072085		5.421	-0.0315107
1.085	-0.007402		5.425	-0.0333699
1.085	-0.0075947		5.428	-0.0364871
1.086	-0.0077884		5.431	-0.0408336
1.087	-0.0079475		5.435	-0.0410773
1.087	-0.0076573		5.438	-0.0362958
1.088	-0.0074417		5.441	-0.0341112
1.089	-0.0072272		5.445	-0.0353487
1.089	-0.0070132		5.448	-0.034998
1.09	-0.0068		5.451	-0.0327508
1.091	-0.0065867		5.455	-0.0312208
1.091	-0.0063701		5.458	-0.0302371
1.092	-0.0061571		5.461	-0.0272843
1.093	-0.0059436		5.465	-0.0221851
1.093	-0.0059786		5.468	-0.0189946
1.094	-0.0082871		5.471	-0.0182913
1.095	-0.0117968		5.475	-0.020624
1.095	-0.0153517		5.478	-0.0254146
1.096	-0.0188885		5.481	-0.0267556
1.097	-0.0223885		5.485	-0.0253084
1.097	-0.025937		5.488	-0.0244631
1.098	-0.0294445		5.491	-0.0239927
1.099	-0.0329503		5.495	-0.0246166
1.099	-0.0364881		5.498	-0.0261144
1.1	-0.0397111		5.501	-0.027682
1.101	-0.0406103		5.505	-0.0287997
1.101	-0.0405099		5.508	-0.0239728
1.102	-0.0404085		5.511	-0.0151864
1.103	-0.0403071		5.515	-0.0140452
1.103	-0.0402064		5.518	-0.018642
1.104	-0.0401059		5.521	-0.0193737
1.105	-0.0400045		5.525	-0.0176154
1.105	-0.0399035		5.528	-0.0174175
1.106	-0.0398029		5.531	-0.0180074
1.107	-0.0397189		5.535	-0.0162133
1.107	-0.0397234		5.538	-0.013186
1.108	-0.039753		5.541	-0.0137569
1.109	-0.0397827		5.545	-0.016718
1.109	-0.0398122		5.548	-0.0176292
1.11	-0.0398418		5.551	-0.0168287
1.111	-0.0398715		5.555	-0.0157923
1.111	-0.0399007		5.558	-0.014737
1.112	-0.0399305		5.561	-0.0121008
1.113	-0.0399603		5.565	-0.0086296
1.113	-0.0401105		5.568	-0.0081941
1.114	-0.0407439		5.571	-0.0096218
1.115	-0.0413628		5.575	-0.0117553
1.115	-0.0419762		5.578	-0.0140971
1.116	-0.0425918		5.581	-0.0113067
1.117	-0.0432077		5.585	-0.0062385
1.117	-0.0438242		5.588	-0.0052557
1.118	-0.04444		5.591	-0.0061914
1.119	-0.0450562		5.595	-0.0062899
1.119	-0.0456704		5.598	-0.0060843
1.12	-0.0463008		5.601	-0.0068296
1.121	-0.0470008		5.604	-0.0079219
1.121	-0.047704		5.608	-0.0098237
1.122	-0.048399		5.611	-0.011794
1.123	-0.0490758		5.614	-0.0108345
1.123	-0.0497074		5.618	-0.0092714
1.124	-0.0503193		5.621	-0.0093654
1.125	-0.0509762		5.624	-0.009758
1.125	-0.051673		5.628	-0.0110801
1.126	-0.0523742		5.631	-0.0126887
1.127	-0.0530766		5.634	-0.0122525
1.127	-0.0530642		5.638	-0.0110635
1.128	-0.0529959		5.641	-0.0084038
1.129	-0.0529273		5.644	-0.0054828
1.129	-0.0528587		5.648	-0.0135628
1.13	-0.0527901		5.651	-0.0244898
1.131	-0.0527216		5.654	-0.0310499
1.131	-0.0526534		5.658	-0.0364204
1.132	-0.0525849		5.661	-0.0390834
1.133	-0.0525165		5.664	-0.0411504
1.133	-0.0525179		5.668	-0.0415005
1.134	-0.0531543		5.671	-0.041535
1.135	-0.0538142		5.674	-0.044274
1.135	-0.0544798		5.678	-0.0475961
1.136	-0.0551406		5.681	-0.047389
1.137	-0.0558023		5.684	-0.0462146
1.137	-0.056463		5.688	-0.0443782
1.138	-0.0571289		5.691	-0.0424672
1.139	-0.0577866		5.694	-0.0447466
1.139	-0.0584534		5.698	-0.0477895
1.14	-0.058974		5.701	-0.0505806
1.141	-0.0589544		5.704	-0.0533777
1.141	-0.0589304		5.708	-0.0491279
1.142	-0.0589062		5.711	-0.0439217
1.143	-0.0588821		5.714	-0.0407805
1.143	-0.0588581		5.718	-0.0377361
1.144	-0.0588341		5.721	-0.0383884
1.145	-0.05881		5.724	-0.0394449
1.145	-0.058786		5.728	-0.038227
1.146	-0.05876		5.731	-0.0365902
1.147	-0.058628		5.734	-0.035657
1.147	-0.0573997		5.738	-0.0349979
1.148	-0.056179		5.741	-0.040518
1.149	-0.0549524		5.744	-0.046761
1.149	-0.0537312		5.748	-0.0483618
1.15	-0.0525037		5.751	-0.0494876
1.151	-0.0512788		5.754	-0.0502321
1.151	-0.0500457		5.758	-0.0507606
1.152	-0.048826		5.761	-0.0489295
1.153	-0.0476056		5.764	-0.0470572
1.153	-0.0465995		5.768	-0.0458263
1.154	-0.0465759		5.771	-0.0447047
1.155	-0.0466215		5.774	-0.0436384
1.155	-0.0466676		5.778	-0.0425045
1.156	-0.0467133		5.781	-0.0403995
1.157	-0.0467592		5.784	-0.0383086
1.157	-0.0468051		5.788	-0.0364833
1.158	-0.0468513		5.791	-0.0347425
1.159	-0.0468972		5.794	-0.0359791
1.159	-0.0469374		5.798	-0.0376356
1.16	-0.0469121		5.801	-0.0456089
1.161	-0.0470387		5.804	-0.0537192
1.161	-0.0471651		5.808	-0.0568518
1.162	-0.0472924		5.811	-0.0597409
1.163	-0.0474186		5.814	-0.0625314
1.163	-0.0475459		5.818	-0.0652119
1.164	-0.0476724		5.821	-0.0657841
1.165	-0.0477992		5.824	-0.0663357
1.165	-0.0479264		5.828	-0.0670796
1.166	-0.0480466		5.831	-0.0675004
1.167	-0.0480242		5.834	-0.0622792
1.167	-0.0472598		5.838	-0.056523
1.168	-0.0465		5.841	-0.0521171
1.169	-0.0457388		5.844	-0.0486164
1.169	-0.0449789		5.848	-0.0517714
1.17	-0.0442149		5.851	-0.0547711
1.171	-0.0434551		5.854	-0.0521747
1.171	-0.0426961		5.858	-0.0492578
1.172	-0.0419328		5.861	-0.0464244
1.173	-0.04121		5.864	-0.0438571
1.173	-0.0408228		5.868	-0.0428369
1.174	-0.0410855		5.871	-0.0422708
1.175	-0.0413477		5.874	-0.0445262
1.175	-0.0416096		5.878	-0.0457852
1.176	-0.0418654		5.881	-0.0400008
1.177	-0.0421051		5.884	-0.0351798
1.177	-0.0423337		5.888	-0.0364149
1.178	-0.0425758		5.891	-0.0381964
1.179	-0.0428329		5.894	-0.0396879
1.179	-0.0430954		5.898	-0.0410852
1.18	-0.0434389		5.901	-0.0418122
1.181	-0.044085		5.904	-0.0426003
1.181	-0.0447922		5.908	-0.0434646
1.182	-0.045499		5.911	-0.0444968
1.183	-0.0462038		5.914	-0.0465331
1.183	-0.0469099		5.918	-0.0478278
1.184	-0.0476228		5.921	-0.0465246
1.185	-0.0483242		5.924	-0.0455834
1.185	-0.0490339		5.928	-0.0460493
1.186	-0.0497412		5.931	-0.0471858
1.187	-0.0500889		5.934	-0.0498068
1.187	-0.0498375		5.937	-0.0518002
1.188	-0.0494962		5.941	-0.0523073
1.189	-0.0491563		5.944	-0.0522125
1.189	-0.0488129		5.947	-0.0513235
1.19	-0.0484729		5.951	-0.0513169
1.191	-0.0481294		5.954	-0.0538783
1.191	-0.0477876		5.957	-0.0560512
1.192	-0.0474499		5.961	-0.0564737
1.193	-0.0471066		5.964	-0.056723
1.193	-0.0471624		5.967	-0.0563975
1.194	-0.0476536		5.971	-0.0562276
1.195	-0.0481953		5.974	-0.0565668
1.195	-0.0487348		5.977	-0.0568712
1.196	-0.049276		5.981	-0.0574666
1.197	-0.0498211		5.984	-0.0590526
1.197	-0.0503606		5.987	-0.0620123
1.198	-0.0508994		5.991	-0.0641345
1.199	-0.0514384		5.994	-0.0652079
1.199	-0.0519825		5.997	-0.0630889
1.2	-0.0525419		6.001	-0.0557923
1.201	-0.0530908		6.004	-0.0508789
1.201	-0.0536355		6.007	-0.0511222
1.202	-0.0541774		6.011	-0.0518091
1.203	-0.0547267		6.014	-0.0522534
1.203	-0.0552747		6.017	-0.0515234
1.204	-0.0558208		6.021	-0.0489584
1.205	-0.0563655		6.024	-0.0469489
1.205	-0.056914		6.027	-0.0461985
1.206	-0.057462		6.031	-0.0491446
1.207	-0.0577232		6.034	-0.0576644
1.207	-0.057717		6.037	-0.064532
1.208	-0.057701		6.041	-0.0676196
1.209	-0.0576849		6.044	-0.0702797
1.209	-0.057669		6.047	-0.07336
1.21	-0.057653		6.051	-0.0752916
1.211	-0.057637		6.054	-0.0754734
1.211	-0.0576211		6.057	-0.0762963
1.212	-0.0576051		6.061	-0.0783587
1.213	-0.057589		6.064	-0.0783585
1.213	-0.0573836		6.067	-0.0752593
1.214	-0.0570761		6.071	-0.0726367
1.215	-0.0567682		6.074	-0.0710602
1.215	-0.0564581		6.077	-0.0700308
1.216	-0.0561479		6.081	-0.0696504
1.217	-0.0558379		6.084	-0.0696973
1.217	-0.05553		6.087	-0.0703984
1.218	-0.0552187		6.091	-0.0706463
1.219	-0.0549117		6.094	-0.0701171
1.219	-0.0546135		6.097	-0.0702381
1.22	-0.0548232		6.101	-0.0713457
1.221	-0.0553426		6.104	-0.0720172
1.221	-0.0558665		6.107	-0.0713785
1.222	-0.0563915		6.111	-0.0708334
1.223	-0.0569148		6.114	-0.0706836
1.223	-0.0574335		6.117	-0.0706065
1.224	-0.0579607		6.121	-0.0706726
1.225	-0.0584821		6.124	-0.069749
1.225	-0.0590002		6.127	-0.0677243
1.226	-0.0594947		6.131	-0.0667659
1.227	-0.0594884		6.134	-0.0670296
1.227	-0.0591956		6.137	-0.065068
1.228	-0.0589025		6.141	-0.0607011
1.229	-0.0586117		6.144	-0.0596764
1.229	-0.058322		6.147	-0.0621428
1.23	-0.0580519		6.151	-0.0650073
1.231	-0.0577965		6.154	-0.0683125
1.231	-0.0575307		6.157	-0.0712161
1.232	-0.057248		6.161	-0.0738202
1.233	-0.0569571		6.164	-0.0751838
1.233	-0.0568756		6.167	-0.075402
1.234	-0.0569038		6.171	-0.0774139
1.235	-0.0569444		6.174	-0.0813492
1.235	-0.0569849		6.177	-0.0835431
1.236	-0.0570254		6.181	-0.0833534
1.237	-0.0570659		6.184	-0.0829268
1.237	-0.0571064		6.187	-0.0826818
1.238	-0.0571469		6.191	-0.0838324
1.239	-0.0571875		6.194	-0.0861663
1.239	-0.0572281		6.197	-0.087963
1.24	-0.0574373		6.201	-0.089342
1.241	-0.0577599		6.204	-0.0921309
1.241	-0.0581018		6.207	-0.0959858
1.242	-0.0584441		6.211	-0.0952436
1.243	-0.0587875		6.214	-0.090872
1.243	-0.0591299		6.217	-0.087393
1.244	-0.0594711		6.221	-0.0849166
1.245	-0.0598119		6.224	-0.0808234
1.245	-0.0601558		6.227	-0.0756185
1.246	-0.060497		6.231	-0.0743299
1.247	-0.0604731		6.234	-0.0755761
1.247	-0.0603681		6.237	-0.0734422
1.248	-0.0602644		6.241	-0.0689138
1.249	-0.0601607		6.244	-0.0682351
1.249	-0.0600565		6.247	-0.070313
1.25	-0.0599532		6.251	-0.0715299
1.251	-0.0598488		6.254	-0.0719883
1.251	-0.0597449		6.257	-0.0744418
1.252	-0.0596413		6.261	-0.0782646
1.253	-0.0595375		6.264	-0.0787672
1.253	-0.0592148		6.267	-0.0769995
1.254	-0.0587949		6.271	-0.0767662
1.255	-0.0583667		6.274	-0.0776816
1.255	-0.0579373		6.277	-0.077922
1.256	-0.0575093		6.28	-0.0776646
1.257	-0.0570797		6.284	-0.0795858
1.257	-0.0566509		6.287	-0.082712
1.258	-0.0562232		6.29	-0.0835624
1.259	-0.0557929		6.294	-0.0831043
1.259	-0.0553663		6.297	-0.083876
1.26	-0.05535		6.3	-0.0854158
1.261	-0.0554782		6.304	-0.0856019
1.261	-0.0556205		6.307	-0.0850685
1.262	-0.0557621		6.31	-0.086374
1.263	-0.055905		6.314	-0.0885689
1.263	-0.0560472		6.317	-0.0885571
1.264	-0.0561896		6.32	-0.0872348
1.265	-0.0563313		6.324	-0.0869962
1.265	-0.0564734		6.327	-0.0875377
1.266	-0.0566162		6.33	-0.0849123
1.267	-0.0570696		6.334	-0.0808476
1.267	-0.0574858		6.337	-0.0794703
1.268	-0.0578952		6.34	-0.0793015
1.269	-0.0583043		6.344	-0.0784568
1.269	-0.0587132		6.347	-0.0771437
1.27	-0.0591187		6.35	-0.0741579
1.271	-0.0595278		6.354	-0.070651
1.271	-0.059938		6.357	-0.0705138
1.272	-0.0603464		6.36	-0.0714646
1.273	-0.0606634		6.364	-0.07441
1.273	-0.0601257		6.367	-0.0783031
1.274	-0.0595072		6.37	-0.0798245
1.275	-0.0588879		6.374	-0.0802399
1.275	-0.0582721		6.377	-0.0807075
1.276	-0.0576496		6.38	-0.0812142
1.277	-0.057032		6.384	-0.0807254
1.277	-0.0564138		6.387	-0.0799868
1.278	-0.0557936		6.39	-0.080508
1.279	-0.0551772		6.394	-0.0813818
1.279	-0.054608		6.397	-0.0801329
1.28	-0.0548357		6.4	-0.0782581
1.281	-0.0551662		6.404	-0.0783632
1.281	-0.0554996		6.407	-0.0790781
1.282	-0.0558323		6.41	-0.0801634
1.283	-0.0561636		6.414	-0.081266
1.283	-0.0564756		6.417	-0.0827118
1.284	-0.0567672		6.42	-0.0845018
1.285	-0.057066		6.424	-0.0830164
1.285	-0.0573834		6.427	-0.0801562
1.286	-0.0577533		6.43	-0.0796832
1.287	-0.0582441		6.434	-0.0801289
1.287	-0.0587878		6.437	-0.079109
1.288	-0.0593305		6.44	-0.0776228
1.289	-0.0598746		6.444	-0.0754454
1.289	-0.0604186		6.447	-0.0730169
1.29	-0.0609617		6.45	-0.0725785
1.291	-0.0615061		6.454	-0.0727787
1.291	-0.0620499		6.457	-0.0738064
1.292	-0.0625912		6.46	-0.0750009
1.293	-0.0632219		6.464	-0.0757799
1.293	-0.0638809		6.467	-0.0765149
1.294	-0.064505		6.47	-0.0779981
1.295	-0.0651171		6.474	-0.0795158
1.295	-0.0657323		6.477	-0.0781389
1.296	-0.0663475		6.48	-0.0762589
1.297	-0.0669597		6.484	-0.0789508
1.297	-0.0675723		6.487	-0.0829296
1.298	-0.0681858		6.49	-0.0848967
1.299	-0.0688		6.494	-0.0863062
1.299	-0.0693795		6.497	-0.0884755
1.3	-0.0691547		6.5	-0.0909791
1.301	-0.0686046		6.504	-0.0938082
1.301	-0.0680557		6.507	-0.0964008
1.302	-0.0675069		6.51	-0.0987598
1.303	-0.0669556		6.514	-0.100754
1.303	-0.0664049		6.517	-0.0993423
1.304	-0.0658555		6.52	-0.0971431
1.305	-0.0653066		6.524	-0.0961341
1.305	-0.0647582		6.527	-0.0951216
1.306	-0.0642715		6.53	-0.0922578
1.307	-0.0644189		6.534	-0.0888925
1.307	-0.0647721		6.537	-0.0863834
1.308	-0.0651289		6.54	-0.0845432
1.309	-0.0654855		6.544	-0.0844464
1.309	-0.0658404		6.547	-0.0847513
1.31	-0.0661937		6.55	-0.0840038
1.311	-0.0665511		6.554	-0.0824079
1.311	-0.0669063		6.557	-0.078504
1.312	-0.0672599		6.56	-0.0751483
1.313	-0.0677315		6.564	-0.0774261
1.313	-0.068443		6.567	-0.0806756
1.314	-0.0692074		6.57	-0.0804677
1.315	-0.0699762		6.574	-0.0786788
1.315	-0.0707473		6.577	-0.0747859
1.316	-0.0715132		6.58	-0.0714302
1.317	-0.0722854		6.584	-0.0731921
1.317	-0.0730556		6.587	-0.0775539
1.318	-0.0738264		6.59	-0.0847662
1.319	-0.0745945		6.594	-0.0912406
1.319	-0.0750599		6.597	-0.0910892
1.32	-0.0747569		6.6	-0.0891848
1.321	-0.0742943		6.604	-0.0894401
1.321	-0.0738339		6.607	-0.0912655
1.322	-0.0733705		6.61	-0.0965744
1.323	-0.0729034		6.614	-0.101922
1.323	-0.0724425		6.617	-0.10281
1.324	-0.0719758		6.62	-0.102395
1.325	-0.0715137		6.623	-0.102204
1.325	-0.0710513		6.627	-0.101872
1.326	-0.0707061		6.63	-0.101197
1.327	-0.0706623		6.633	-0.101269
1.327	-0.070669		6.637	-0.103863
1.328	-0.0706758		6.64	-0.106325
1.329	-0.0706825		6.643	-0.105821
1.329	-0.0706892		6.647	-0.104013
1.33	-0.0706959		6.65	-0.101479
1.331	-0.0707027		6.653	-0.0994312
[truncated: 37,898 more rows]

## Sheet: Fig. S4
GPR55-T176A-G13							Plotted	Plotted			GPR55-T176A-G13							Plotted	Plotted			GPR55-T176A-G13							Plotted	Plotted
ML184	Concentration (M)	1	2	3	4	5	Mean	SEM	N		LPI	Concentration (M)	1	2	3	4	5	Mean	SEM	N		U-46619	Concentration (M)	1	2	3	4	5	Mean	SEM	N
	3e-05	-0.0636	-0.0669399	-0.0804	-0.07335		-0.0710725	0.00321234	4			3e-05	-0.04125	-0.0416476	-0.0682	-0.0505		-0.0503994	0.0054611	4			3e-05	0.00689964					0.00689964		1
	1e-05	-0.0574	-0.0630194	-0.0827	-0.07245		-0.0688924	0.00480802	4			1e-05	-0.04085	-0.0430959	-0.0665	-0.0513		-0.0504365	0.00502846	4			1e-05	0.00313346					0.00313346		1
	3e-06	-0.0548	-0.0592607	-0.07815	-0.07195		-0.0660402	0.0047029	4			3e-06	-0.04015	-0.0434524	-0.06525	-0.0575		-0.0515881	0.00511503	4			3e-06	-0.000294147					-0.000294147		1
	1e-06	-0.0518	-0.0522485	-0.07095	-0.06545		-0.0601121	0.00415993	4			1e-06	-0.03495	-0.0386721	-0.06115	-0.05635		-0.0477805	0.00558885	4			1e-06	0.0016132	0.00055				0.0010816	0.000375899	2
	3e-07	-0.0456	-0.0464318	-0.06495	-0.05175		-0.0521829	0.00386972	4			3e-07	-0.03055	-0.0295282	-0.04975	-0.04215		-0.0379946	0.00420237	4			3e-07	0.00375008	0.0055				0.00462504	0.000618691	2
	1e-07	-0.0304	-0.0362071	-0.05215	-0.0367		-0.0388643	0.00403035	4			1e-07	-0.01895	-0.0204699	-0.03535	-0.02475		-0.02488	0.00320402	4			1e-07	-0.00267089	0.00195				-0.000360445	0.00163373	2
	3e-08	-0.02005	-0.0238082	-0.0366	-0.0165		-0.0242396	0.0037949	4			3e-08	-0.0057	-0.0105649	-0.0157	-0.0097		-0.0104162	0.00178003	4			3e-08	-0.000743383	0.0017				0.000478309	0.000863866	2
	1e-08	-0.01105	-0.0121922	-0.0165	-0.0078		-0.0118856	0.00155678	4			1e-08	0.00245	-0.00486316	-0.00515	-0.0039		-0.00286579	0.0015519	4			1e-08	-0.000384403	-5e-05				-0.000217201	0.000118229	2
	3e-09	-0.0041	-0.00801336	-0.01055	-0.00095		-0.00590334	0.00183424	4			3e-09	0.00255	-0.00120892	-0.0024	0.0001		-0.00023973	0.000918698	4			3e-09	0.000476171	1.38778e-17				0.000238085	0.000168352	2
	1e-09	-0.0029	0.000537197	0.00125	-0.0018		-0.000728201	0.000843355	4			1e-09	0.0005	-0.00307565	-0.00115	0.00095		-0.000693912	0.000790907	4			1e-09	-0.000728056	0.00105				0.000160972	0.000628638	2
	3e-10		0.000706498	0.0019	0.0013		0.00130217	0.000281313	3			3e-10		0.00098763	0.00125	0.0071		0.00311254	0.00162905	3			3e-10	0.00135571	-0.00095				0.000202856	0.000815192	2
	1e-10											1e-10											1e-10		0.0004				0.0004		1
	3e-11											3e-11											3e-11		0.00215				0.00215		1
	1e-11											1e-11											1e-11		-0.0049				-0.0049		1
GPR55-R253A-G13							Plotted	Plotted			GPR55-R253A-G13							Plotted	Plotted			GPR55-R253A-G13							Plotted	Plotted
ML184	Concentration (M)	1	2	3	4	5	Mean	SEM	N		LPI	Concentration (M)	1	2	3	4	5	Mean	SEM	N		U-46619	Concentration (M)	1	2	3	4	5	Mean	SEM	N
	3e-05	-0.12045	-0.127962	-0.1376			-0.128671	0.00405263	3			3e-05	-0.0299	-0.0376158	-0.0305			-0.0326719	0.00202329	3			3e-05	-0.00746018					-0.00746018		1
	1e-05	-0.11475	-0.120721	-0.1352			-0.123557	0.00495721	3			1e-05	-0.02555	-0.0223105	-0.02445			-0.0241035	0.000776544	3			1e-05	-0.00537778					-0.00537778		1
	3e-06	-0.11165	-0.109079	-0.1291			-0.11661	0.00513499	3			3e-06	-0.00455	-0.00433	-0.0065			-0.00512667	0.000563053	3			3e-06	-0.00176802					-0.00176802		1
	1e-06	-0.1065	-0.104939	-0.12785			-0.113096	0.00603442	3			1e-06	0.00395	-0.0026091	-0.00035			0.000330299	0.00157074	3			1e-06	-0.00342037	0.0029				-0.000260185	0.00223459	2
	3e-07	-0.1024	-0.0965667	-0.1218			-0.106922	0.0062275	3			3e-07	0.0021	-0.00395234	-0.0108			-0.00421745	0.00304248	3			3e-07	-0.00197908	0.00165				-0.000164541	0.00128307	2
	1e-07	-0.0953	-0.0890068	-0.1118			-0.0987023	0.00554906	3			1e-07	0.00345	0.000343273	-0.002			0.000597758	0.00128877	3			1e-07	-0.00128248	0.00305				0.000883758	0.00153176	2
	3e-08	-0.07785	-0.0739296	-0.0927			-0.0814932	0.00466753	3			3e-08	0.0013	-0.000584204	0.00045			0.000388599	0.000444818	3			3e-08	-0.000293646	0.006				0.00285318	0.00222514	2
	1e-08	-0.0534	-0.0523103	-0.0687			-0.0581368	0.00432006	3			1e-08	-0.00015	-0.000882496	-0.0003			-0.000444165	0.000182407	3			1e-08	0.000464037	0.0026				0.00153202	0.000755177	2
	3e-09	-0.0243	-0.0295992	-0.0328			-0.0288997	0.00202372	3			3e-09	-0.00065	0.00107763	0.0014			0.000609209	0.000519655	3			3e-09	0.000392546	0.0047				0.00254627	0.00152291	2
	1e-09	-0.0075	-0.0114556	-0.0122			-0.0103852	0.00119088	3			1e-09	0.00115	0.000108052	-0.0022			-0.000313983	0.000808182	3			1e-09	-0.00226891	0.00705				0.00239055	0.00329473	2
	3e-10		-0.0201604	-0.002			-0.0110802	0.00642066	2			3e-10		-0.0205748	-0.00675			-0.0136624	0.00488781	2			3e-10	-0.0183562	0.0017				-0.00832808	0.00709092	2
	1e-10											1e-10											1e-10		0.00475				0.00475		1
	3e-11											3e-11											3e-11		0.00435				0.00435		1
	1e-11											1e-11											1e-11		0.0024				0.0024		1
GPR55-N171Q-G13							Plotted	Plotted			GPR55-N171Q-G13							Plotted	Plotted			GPR55-N171Q-G13							Plotted	Plotted
ML184	Concentration (M)	1	2	3	4	5	Mean	SEM	N		LPI	Concentration (M)	1	2	3	4	5	Mean	SEM	N		U-46619	Concentration (M)	1	2	3	4	5	Mean	SEM	N
	3e-05	-0.0863058	-0.0831	-0.07155			-0.0803186	0.00365865	3			3e-05	-0.0942887	-0.10395	-0.08605			-0.0947629	0.00422351	3			3e-05	-0.00554161					-0.00554161		1
	1e-05	-0.0801366	-0.07375	-0.0655			-0.0731289	0.00345918	3			1e-05	-0.0932327	-0.10355	-0.0849			-0.0938942	0.00440414	3			1e-05	0.00198352					0.00198352		1
	3e-06	-0.0618042	-0.0559	-0.0517			-0.0564681	0.00239286	3			3e-06	-0.0861373	-0.09635	-0.0798			-0.0874291	0.00393636	3			3e-06	-0.00177764					-0.00177764		1
	1e-06	-0.0452781	-0.0275	-0.03075			-0.0345094	0.00446255	3			1e-06	-0.0761936	-0.0857	-0.072			-0.0779645	0.00330907	3			1e-06	-8.2889e-05	0.0106				0.00525856	0.00377697	2
	3e-07	-0.0263148	-0.0103	-0.01095			-0.0158549	0.00427298	3			3e-07	-0.0514505	-0.06055	-0.0619			-0.0579668	0.00267924	3			3e-07	-0.00182815	0.01345				0.00581093	0.00540164	2
	1e-07	-0.0100002	-0.00385	-0.0066			-0.00681674	0.00145232	3			1e-07	-0.030966	-0.03585	-0.0339			-0.033572	0.00115892	3			1e-07	0.00150857	0.0086				0.00505428	0.0025072	2
	3e-08	-0.00137472	-0.00095	-0.00105			-0.00112491	0.000104673	3			3e-08	-0.00967004	-0.0138	-0.01895			-0.01414	0.00219171	3			3e-08	0.00324791	0.00995				0.00659895	0.00236955	2
	1e-08	0.000222431	0.0004	-0.00095			-0.00010919	0.000345802	3			1e-08	-0.0053065	-0.00855	-0.01125			-0.00836883	0.00140285	3			1e-08	-0.00191	-0.01675				-0.00933	0.00524673	2
	3e-09	-0.00418135	-0.00025	-1.38778e-17			-0.00147712	0.00110557	3			3e-09	-0.00419128	-0.00115	-0.0031			-0.00281376	0.000726298	3			3e-09	-0.00188133	0.00785				0.00298434	0.00344054	2
	1e-09	-0.00155442	-0.00325	-0.00245			-0.00241814	0.000399864	3			1e-09	0.00103505	-0.0009	-0.00295			-0.000938316	0.000939416	3			1e-09	0.000846538	0.00655				0.00369827	0.00201648	2
	3e-10	-0.00278441	-0.00035	-0.00235			-0.00182814	0.000612071	3			3e-10	-0.00428907	-0.0048	-0.00995			-0.00634636	0.0014761	3			3e-10	0.000410459	-0.00105				-0.00031977	0.00051635	2
	1e-10											1e-10											1e-10		0.00685				0.00685		1
	3e-11											3e-11											3e-11		0.00095				0.00095		1
	1e-11											1e-11											1e-11		0.0013				0.0013		1
GPR55-N171A-G13							Plotted	Plotted			GPR55-N171A-G13							Plotted	Plotted			GPR55-N171A-G13							Plotted	Plotted
ML184	Concentration (M)	1	2	3	4	5	Mean	SEM	N		LPI	Concentration (M)	1	2	3	4	5	Mean	SEM	N		U-46619	Concentration (M)	1	2	3	4	5	Mean	SEM	N
	3e-05	-0.0804935	-0.0821	-0.0755			-0.0793645	0.00162248	3			3e-05	-0.0913577	-0.10975	-0.09205			-0.0977192	0.00491425	3			3e-05	-0.00491631					-0.00491631		1
	1e-05	-0.0759287	-0.07695	-0.0671			-0.0733262	0.00255322	3			1e-05	-0.0876784	-0.1081	-0.08995			-0.0952428	0.00527616	3			1e-05	-0.00286816					-0.00286816		1
	3e-06	-0.0567351	-0.0625	-0.05675			-0.0586617	0.00156699	3			3e-06	-0.0830086	-0.09935	-0.0833			-0.0885529	0.00440844	3			3e-06	0.00255334					0.00255334		1
	1e-06	-0.0411388	-0.04215	-0.0405			-0.0412629	0.000392195	3			1e-06	-0.0727134	-0.0803	-0.06875			-0.0739211	0.00276665	3			1e-06	0.00376472	0.01025				0.00700736	0.00229289	2
	3e-07	-0.0156356	-0.01575	-0.018			-0.0164619	0.000628516	3			3e-07	-0.0543202	-0.057	-0.05565			-0.0556567	0.000631648	3			3e-07	0.00300371	0.01045				0.00672685	0.00263266	2
	1e-07	-0.00514934	-0.0055	-0.00545			-0.00536645	8.94146e-05	3			1e-07	-0.0347366	-0.0282	-0.0265			-0.0298122	0.00204993	3			1e-07	-0.0011511	0.0117				0.00527445	0.00454355	2
	3e-08	-0.0048844	0.00495	-0.0008			-0.0002448	0.00232905	3			3e-08	-0.0146633	-0.00975	-0.00725			-0.0105544	0.00177792	3			3e-08	0.00498465	0.01				0.00749233	0.00177319	2
	1e-08	-0.00130211	0.0042	0.003			0.00196596	0.00136384	3			1e-08	-0.00278946	-0.0026	-0.0047			-0.00336315	0.000547589	3			1e-08	0.00139661	-0.0139				-0.0062517	0.00540817	2
	3e-09	0.00133918	0.00035	-0.0026			-0.000303607	0.000966055	3			3e-09	-0.000950625	-0.00085	0.001			-0.000266875	0.000517743	3			3e-09	0.00467934	0.0013				0.00298967	0.00119478	2
	1e-09	0.000936699	0.00575	0.00485			0.00384557	0.00120634	3			1e-09	0.00448838	0.0002	0.00185			0.00217946	0.00101969	3			1e-09	0.00324251	0.00385				0.00354625	0.000214782	2
	3e-10	-0.00484336	0.0162	-0.0031			0.00275221	0.00550539	3			3e-10	-0.00122865	-0.0016	-0.0015			-0.00144288	9.05809e-05	3			3e-10	-0.00331491	-0.0027				-0.00300745	0.000217403	2
	1e-10											1e-10											1e-10		0.008				0.008		1
	3e-11											3e-11											3e-11		0.0022				0.0022		1
	1e-11											1e-11											1e-11		0.0067				0.0067		1
GPR55-G152F-G13							Plotted	Plotted			GPR55-G152F-G13							Plotted	Plotted			GPR55-G152F-G13							Plotted	Plotted
ML184	Concentration (M)	1	2	3	4	5	Mean	SEM	N		LPI	Concentration (M)	1	2	3	4	5	Mean	SEM	N		U-46619	Concentration (M)	1	2	3	4	5	Mean	SEM	N
	3e-05	-0.0758201	-0.08235	-0.0794			-0.07919	0.00154151	3			3e-05	-0.055704	-0.06845	-0.05735			-0.0605013	0.00326814	3			3e-05	-0.00749898					-0.00749898		1
	1e-05	-0.0724911	-0.0826	-0.07775			-0.0776137	0.00238334	3			1e-05	-0.0537688	-0.06685	-0.05595			-0.0588563	0.00330368	3			1e-05	-0.00834637					-0.00834637		1
	3e-06	-0.0656107	-0.0759	-0.0702			-0.0705702	0.00242992	3			3e-06	-0.0506471	-0.0621	-0.05145			-0.0547324	0.00301377	3			3e-06	-0.00910425					-0.00910425		1
	1e-06	-0.0638709	-0.0744	-0.06665			-0.068307	0.00257228	3			1e-06	-0.0453068	-0.05795	-0.0479			-0.0503856	0.00314806	3			1e-06	-0.00425345	0.003				-0.000626723	0.00256448	2
	3e-07	-0.0573909	-0.06975	-0.0604			-0.0625136	0.00303817	3			3e-07	-0.0327768	-0.0419	-0.0384			-0.0376923	0.00216968	3			3e-07	-0.00429752	0.002				-0.00114876	0.00222651	2
	1e-07	-0.0513805	-0.06155	-0.0559			-0.0562768	0.0024019	3			1e-07	-0.0244254	-0.0274	-0.02315			-0.0249918	0.00102808	3			1e-07	-0.00361773	0.003				-0.000308863	0.00233972	2
	3e-08	-0.0410943	-0.048	-0.0431			-0.0440648	0.00167467	3			3e-08	-0.0113485	-0.0108	-0.0123			-0.0114828	0.000357783	3			3e-08	-0.00415439	0.00205				-0.0010522	0.00219358	2
	1e-08	-0.0286604	-0.03705	-0.03205			-0.0325868	0.00198955	3			1e-08	-0.0054416	-0.0054	-0.0029			-0.00458053	0.000686144	3			1e-08	-0.00309955	-0.01505				-0.00907477	0.00422512	2
	3e-09	-0.017157	-0.0185	-0.0159			-0.0171857	0.000612937	3			3e-09	-0.0021503	-0.00275	-0.00095			-0.0019501	0.000432065	3			3e-09	-0.00470795	-0.00355				-0.00412897	0.000409397	2
	1e-09	-0.00875173	0.0006	-0.0097			-0.00595058	0.00268359	3			1e-09	0.00166633	-0.0005	0.0021			0.00108878	0.00065662	3			1e-09	-0.00222133	0.00315				0.000464335	0.00189905	2
	3e-10	-0.00472996	0.00045	-0.00785			-0.00404332	0.00197631	3			3e-10	-0.00325898	-0.00345	-0.00445			-0.00371966	0.00030154	3			3e-10	-0.00566974	-0.0006				-0.00313487	0.00179242	2
	1e-10											1e-10											1e-10		0.0008				0.0008		1
	3e-11											3e-11											3e-11		0.00205				0.00205		1
	1e-11											1e-11											1e-11		-0.003				-0.003		1
GPR55-G152W-G13							Plotted	Plotted			GPR55-G152W-G13							Plotted	Plotted			GPR55-G152W-G13							Plotted	Plotted
ML184	Concentration (M)	1	2	3	4	5	Mean	SEM	N		LPI	Concentration (M)	1	2	3	4	5	Mean	SEM	N		U-46619	Concentration (M)	1	2	3	4	5	Mean	SEM	N
	3e-05	-0.0962847	-0.09005	-0.0959			-0.0940782	0.00164701	3			3e-05	-0.0732727	-0.0862	-0.07525			-0.0782409	0.00328254	3			3e-05	-0.00479994					-0.00479994		1
	1e-05	-0.0939373	-0.0895	-0.09185			-0.0917624	0.00104649	3			1e-05	-0.0719844	-0.08395	-0.0748			-0.0769115	0.00294911	3			1e-05	-0.00882724					-0.00882724		1
	3e-06	-0.0884148	-0.08835	-0.08935			-0.0887049	0.000263786	3			3e-06	-0.0707578	-0.081	-0.07175			-0.0745026	0.00266284	3			3e-06	-0.00213867					-0.00213867		1
	1e-06	-0.0868393	-0.08825	-0.08745			-0.0875131	0.000333508	3			1e-06	-0.0639942	-0.07465	-0.06525			-0.0679647	0.00274526	3			1e-06	-0.00226095	-0.0023				-0.00228047	1.38077e-05	2
	3e-07	-0.0851401	-0.0925	-0.0834			-0.0870134	0.00227715	3			3e-07	-0.0521148	-0.06125	-0.05915			-0.0575049	0.00225551	3			3e-07	-0.00269814	0.00855				0.00292593	0.00397682	2
	1e-07	-0.0824267	-0.0869	-0.08095			-0.0834256	0.00146051	3			1e-07	-0.034932	-0.04595	-0.0368			-0.0392273	0.00277962	3			1e-07	-0.00503671	0.0071				0.00103164	0.00429098	2
	3e-08	-0.0772016	-0.0848	-0.0772			-0.0797339	0.00206824	3			3e-08	-0.0171669	-0.02365	-0.0201			-0.0203056	0.00153039	3			3e-08	-0.000778771	0.00065				-6.43853e-05	0.000505147	2
	1e-08	-0.0702662	-0.07725	-0.0667			-0.0714054	0.00252978	3			1e-08	-0.00911066	-0.0092	-0.00905			-0.00912022	3.55701e-05	3			1e-08	-0.000617888	-0.02765				-0.0141339	0.0095573	2
	3e-09	-0.0587983	-0.06105	-0.05855			-0.0594661	0.000649269	3			3e-09	-3.07361e-05	-0.0054	-0.0011			-0.00217691	0.00133974	3			3e-09	0.00109309	-0.00095				7.15446e-05	0.000722341	2
	1e-09	-0.0409168	-0.03975	-0.04305			-0.0412389	0.000788856	3			1e-09	-0.00351292	-0.00235	-0.00165			-0.00250431	0.000443589	3			1e-09	-0.00217496	-0.0016				-0.00188748	0.000203281	2
	3e-10	-0.0264565	-0.0179	-0.02865			-0.0243355	0.00267767	3			3e-10	0.000866735	-0.0094	-0.00355			-0.00402776	0.00242774	3			3e-10	-0.00505326	0.00415				-0.00045163	0.00325384	2
	1e-10											1e-10											1e-10		-0.00495				-0.00495		1
	3e-11											3e-11											3e-11		-0.00435				-0.00435		1
	1e-11											1e-11											1e-11		0.00225				0.00225		1
mock-G13							Plotted	Plotted			mock-G13							Plotted	Plotted
ML184	Concentration (M)	1	2	3	4	5	Mean	SEM	N		LPI	Concentration (M)	1	2	3	4	5	Mean	SEM	N
	3e-05	0.02995	0.02225	0.0046	0.02665		0.0208625	0.00488922	4			3e-05	0.02305	0.02375	0.0038	0.01115		0.0154375	0.00418973	4
	1e-05	0.0159	0.02165	0.01095	0.01585		0.0160875	0.00189451	4			1e-05	0.0158	0.0271	0.01425	0.00815		0.016325	0.00342338	4
	3e-06	0.017	0.0251	0.0164	0.0142		0.018175	0.00206591	4			3e-06	0.0064	0.01275	0.0138	0.0097		0.0106625	0.00144259	4
	1e-06	0.0208	0.021	0.01375	0.0098		0.0163375	0.00238599	4			1e-06	0.0135	0.0144	0.0025	0.0045		0.008725	0.00264111	4
	3e-07	0.01125	0.0123	0.0096	0.00675		0.009975	0.00104799	4			3e-07	0.01735	0.0114	0.0024	0.0028		0.0084875	0.00312682	4
	1e-07	0.02	0.0145	0.0167	0.01105		0.0155625	0.00162936	4			1e-07	-0.0021	0.01005	0.003	0.0058		0.0041875	0.00220669	4
	3e-08	0.014	0.0156	0.00515	0.00315		0.009475	0.00270072	4			3e-08	0.0057	0.00795	-0.00115	0.0037		0.00405	0.00167882	4
	1e-08	0.0105	0.00335	0.00655	0.0008		0.0053	0.00181409	4			1e-08	0.0037	-0.0009	0.00355	0.0021		0.0021125	0.000924049	4
	3e-09	0.0095	0.00975	0.0024	0.0006		0.0055625	0.0020565	4			3e-09	-0.0006	-0.0031	-0.0071	-0.00315		-0.0034875	0.00116329	4
	1e-09	0.0071	0.0082	-0.0012	-0.0004		0.003425	0.00212614	4			1e-09	-0.0087	0.00595	0.0034	0.0004		0.0002625	0.00276741	4
	3e-10		0.019	0.01665	0.01035		0.0153333	0.00210849	3			3e-10		0.01185	0.0061	0.0074		0.00845	0.00142146	3
	1e-10											1e-10
	3e-11											3e-11
	1e-11											1e-11
Cryo-EM-G67A-G13							Plotted	Plotted			Cryo-EM-G67A-G13							Plotted	Plotted			Cryo-EM-G67A-G13							Plotted	Plotted
ML184	Concentration (M)	1	2	3	4	5	Mean	SEM	N		LPI	Concentration (M)	1	2	3	4	5	Mean	SEM	N		U-46619	Concentration (M)	1	2	3	4	5	Mean	SEM	N
	3e-05	-0.04465	-0.06545	-0.0853	-0.0508	-0.0611	-0.06146	0.00626293	5			3e-05	-0.0405	-0.05385	-0.0555	-0.04555	-0.05045	-0.04917	0.00246482	5			3e-05
	1e-05	-0.0424	-0.0654	-0.08255	-0.04805	-0.0602	-0.05972	0.00629245	5			1e-05	-0.0382	-0.05425	-0.06495	-0.04655	-0.04975	-0.05074	0.00394985	5			1e-05
	3e-06	-0.04155	-0.06135	-0.07945	-0.0456	-0.0545	-0.05649	0.00598845	5			3e-06	-0.03755	-0.05295	-0.06605	-0.0462	-0.04875	-0.0503	0.00418024	5			3e-06
	1e-06	-0.03985	-0.05955	-0.07545	-0.0449	-0.0533	-0.05461	0.00555902	5			1e-06	-0.0401	-0.0499	-0.0632	-0.04285	-0.04615	-0.04844	0.0036113	5			1e-06	-0.0041	0.011				0.00345	0.00533866	2
	3e-07	-0.04025	-0.0535	-0.0712	-0.04685	-0.04875	-0.05211	0.00467323	5			3e-07	-0.0328	-0.0465	-0.059	-0.03765	-0.04395	-0.04398	0.00398504	5			3e-07	0.00125	0.0053				0.003275	0.00143189	2
	1e-07	-0.03215	-0.04875	-0.0646	-0.03855	-0.043	-0.04541	0.00493197	5			1e-07	-0.0252	-0.0378	-0.0481	-0.0314	-0.03485	-0.03547	0.00339039	5			1e-07	-0.0004	0.0056				0.0026	0.00212132	2
	3e-08	-0.02435	-0.03885	-0.0548	-0.03195	-0.03495	-0.03698	0.00451658	5			3e-08	-0.0138	-0.02415	-0.03535	-0.01755	-0.0204	-0.02225	0.0032993	5			3e-08	0.00175	-0.0001				0.000825	0.000654074	2
	1e-08	-0.01885	-0.0283	-0.03695	-0.0157	-0.0231	-0.02458	0.00335102	5			1e-08	-0.00655	-0.01405	-0.016	-0.01125	-0.01275	-0.01212	0.0014277	5			1e-08	-0.0023	-0.0243				-0.0133	0.00777817	2
	3e-09	-0.01005	-0.012	-0.0181	-0.006	-0.011	-0.01143	0.001748	5			3e-09	-0.00285	-0.00855	-0.00575	-0.00385	-0.0079	-0.00578	0.000989505	5			3e-09	0.0011	0.0023				0.0017	0.000424264	2
	1e-09	-0.0034	-0.00185	-0.0118	-0.0019	-0.0044	-0.00467	0.00165104	5			1e-09	-0.00205	-0.0051	0.00015	0.0043	-0.0087	-0.00228	0.00198417	5			1e-09	0.00095	-0.0011				-7.5e-05	0.000724784	2
	3e-10	0.0072	-0.0012	-0.00745	0.00695	-0.002	0.0007	0.00251901	5			3e-10	0.0053	-0.0072	-0.00185	-0.0097	-0.00645	-0.00398	0.0023651	5			3e-10	0	0.0004				0.0002	0.000141421	2
	1e-10											1e-10											1e-10	-0.00095	0.0005				-0.000225	0.000512652	2
	3e-11											3e-11											3e-11	-0.0015	-0.00595				-0.003725	0.00157331	2
	1e-11											1e-11											1e-11	0.0004	0.0001				0.00025	0.000106066	2
GPR55-wt-G13-L374I							Plotted	Plotted			GPR55-wt-G13-L374I							Plotted	Plotted
ML184	Concentration (M)	1	2	3	4	5	Mean	SEM	N		LPI	Concentration (M)	1	2	3	4	5	Mean	SEM	N
	3e-05	-0.0902	-0.10605	-0.09285			-0.0963667	0.00400224	3			3e-05	-0.06605	-0.09135	-0.0711			-0.0761667	0.00631182	3
	1e-05	-0.08895	-0.10425	-0.09025			-0.0944833	0.00399898	3			1e-05	-0.0731	-0.0893	-0.07585			-0.0794167	0.00408659	3
	3e-06	-0.08075	-0.09895	-0.0856			-0.0884333	0.00444299	3			3e-06	-0.07415	-0.0866	-0.07375			-0.0781667	0.00344418	3
	1e-06	-0.0754	-0.09455	-0.07995			-0.0833	0.00471634	3			1e-06	-0.06935	-0.08175	-0.06605			-0.0723833	0.00390223	3
	3e-07	-0.07185	-0.0852	-0.0753			-0.07745	0.00326675	3			3e-07	-0.05965	-0.06775	-0.0569			-0.0614333	0.00265898	3
	1e-07	-0.06135	-0.07295	-0.0641			-0.0661333	0.00285738	3			1e-07	-0.04475	-0.045	-0.0376			-0.04245	0.00198088	3
	3e-08	-0.03975	-0.0451	-0.0429			-0.0425833	0.00126762	3			3e-08	-0.02385	-0.02095	-0.01945			-0.0214167	0.00105444	3
	1e-08	-0.0241	-0.0216	-0.0259			-0.0238667	0.00101799	3			1e-08	-0.0109	-0.00965	-0.0046			-0.00838333	0.00157239	3
	3e-09	-0.01135	-0.009	-0.0083			-0.00955	0.000753142	3			3e-09	-0.00505	-0.00185	5e-05			-0.00228333	0.00121503	3
	1e-09	-0.00685	0.0023	-0.00125			-0.00193333	0.00217464	3			1e-09	-0.0035	-0.00105	-0.00285			-0.00246667	0.0005983	3
	3e-10		-0.01275	0.00105			-0.00585	0.00487904	2			3e-10		0.0029	0.00355			0.003225	0.00022981	2
	1e-10											1e-10
	3e-11											3e-11
	1e-11											1e-11
GPR55-wt-G13-Q373D							Plotted	Plotted			GPR55-wt-G13-Q373D							Plotted	Plotted
ML184	Concentration (M)	1	2	3	4	5	Mean	SEM	N		LPI	Concentration (M)	1	2	3	4	5	Mean	SEM	N
	3e-05	-0.08765	-0.09745	-0.07885			-0.0879833	0.00438617	3			3e-05	-0.07215	-0.08355	-0.06225			-0.07265	0.00502461	3
	1e-05	-0.08735	-0.0953	-0.076			-0.0862167	0.00457252	3			1e-05	-0.0709	-0.0838	-0.0621			-0.0722667	0.00514508	3
	3e-06	-0.084	-0.0922	-0.07095			-0.0823833	0.00505197	3			3e-06	-0.0684	-0.07985	-0.06025			-0.0695	0.00464154	3
	1e-06	-0.08095	-0.0872	-0.0661			-0.0780833	0.00510916	3			1e-06	-0.0672	-0.07775	-0.0571			-0.06735	0.00486764	3
	3e-07	-0.07725	-0.0825	-0.0601			-0.0732833	0.0055225	3			3e-07	-0.0579	-0.0704	-0.0511			-0.0598	0.00461471	3
	1e-07	-0.06805	-0.0753	-0.057			-0.0667833	0.00434424	3			1e-07	-0.0469	-0.0541	-0.03995			-0.0469833	0.00333536	3
	3e-08	-0.05505	-0.0603	-0.04595			-0.0537667	0.00342266	3			3e-08	-0.0261	-0.0295	-0.02305			-0.0262167	0.00152103	3
	1e-08	-0.03655	-0.041	-0.0303			-0.03595	0.00253388	3			1e-08	-0.0132	-0.02045	-0.0104			-0.0146833	0.00244499	3
	3e-09	-0.0168	-0.0232	-0.0139			-0.0179667	0.00224318	3			3e-09	-0.0004	-0.00855	-0.0036			-0.00418333	0.00193568	3
	1e-09	-0.00725	-0.01325	-0.0049			-0.00846667	0.00202982	3			1e-09	0.0003	-0.00455	-0.00155			-0.00193333	0.00115382	3
	3e-10	-0.00535	0.0042	-0.00365			-0.0016	0.0024015	3			3e-10	-0.00025	0.0034	-0.0008			0.000783333	0.00107609	3
	1e-10											1e-10
	3e-11											3e-11
	1e-11											1e-11
GPR55-wt-G13-H368Q							Plotted	Plotted			GPR55-wt-G13-H368Q							Plotted	Plotted
ML184	Concentration (M)	1	2	3	4	5	Mean	SEM	N		LPI	Concentration (M)	1	2	3	4	5	Mean	SEM	N
	3e-05	-0.0545	-0.0656	-0.0442			-0.0547667	0.0050452	3			3e-05	-0.03375	-0.03985	-0.02765			-0.03375	0.00287557	3
	1e-05	-0.0539	-0.06215	-0.0415			-0.0525167	0.00489991	3			1e-05	-0.03055	-0.04135	-0.02715			-0.0330167	0.00349518	3
	3e-06	-0.0512	-0.0563	-0.0374			-0.0483	0.00460941	3			3e-06	-0.0328	-0.041	-0.026			-0.0332667	0.00354066	3
	1e-06	-0.0472	-0.05295	-0.03445			-0.0448667	0.00446333	3			1e-06	-0.03025	-0.0388	-0.0256			-0.03155	0.00315621	3
	3e-07	-0.0444	-0.04975	-0.0316			-0.0419167	0.00439648	3			3e-07	-0.0275	-0.03695	-0.024			-0.0294833	0.00315791	3
	1e-07	-0.03885	-0.0423	-0.02665			-0.0359333	0.00387616	3			1e-07	-0.0233	-0.02885	-0.01855			-0.0235667	0.00243017	3
	3e-08	-0.02995	-0.03395	-0.0224			-0.0287667	0.00276489	3			3e-08	-0.01455	-0.02115	-0.01265			-0.0161167	0.00210308	3
	1e-08	-0.02505	-0.02575	-0.01535			-0.02205	0.00274024	3			1e-08	-0.00665	-0.0103	-0.00695			-0.00796667	0.0009552	3
	3e-09	-0.0114	-0.01675	-0.0089			-0.01235	0.00189047	3			3e-09	-0.00275	-0.00565	-0.00095			-0.00311667	0.00111787	3
	1e-09	-0.00585	-0.0087	-0.0017			-0.00541667	0.00165937	3			1e-09	0.00045	-0.00505	-0.0004			-0.00166667	0.00139569	3
	3e-10	-0.0037	-0.01075	-0.0026			-0.00568333	0.00208464	3			3e-10	-0.0007	-0.00925	0.00165			-0.00276667	0.00270415	3
	1e-10											1e-10
	3e-11											3e-11
	1e-11											1e-11
GPR55-wt-G13-R331D							Plotted	Plotted			GPR55-wt-G13-R331D							Plotted	Plotted
ML184	Concentration (M)	1	2	3	4	5	Mean	SEM	N		LPI	Concentration (M)	1	2	3	4	5	Mean	SEM	N
	3e-05	-0.1032	-0.08635	-0.07975			-0.0897667	0.0057005	3			3e-05	-0.08585	-0.07415	-0.06895			-0.0763167	0.0040804	3
	1e-05	-0.099	-0.08475	-0.0772			-0.0869833	0.00521857	3			1e-05	-0.08425	-0.0727	-0.06935			-0.0754333	0.00368498	3
	3e-06	-0.09245	-0.07945	-0.0774			-0.0831	0.00384758	3			3e-06	-0.0824	-0.0714	-0.0678			-0.0738667	0.00358557	3
	1e-06	-0.089	-0.07625	-0.07345			-0.0795667	0.00390728	3			1e-06	-0.07625	-0.06435	-0.061			-0.0672	0.00377808	3
	3e-07	-0.08135	-0.06775	-0.07005			-0.07305	0.00343155	3			3e-07	-0.05895	-0.0515	-0.0468			-0.0524167	0.00288813	3
	1e-07	-0.0692	-0.0575	-0.06145			-0.0627167	0.00280578	3			1e-07	-0.042	-0.0335	-0.0338			-0.0364333	0.00227368	3
	3e-08	-0.046	-0.0364	-0.04455			-0.0423167	0.00243953	3			3e-08	-0.01885	-0.01735	-0.0154			-0.0172	0.000815475	3
	1e-08	-0.0171	-0.01915	-0.02815			-0.0214667	0.00277091	3			1e-08	-0.0025	-0.0039	-0.004			-0.00346667	0.000395343	3
	3e-09	-0.00875	-0.0064	-0.01225			-0.00913333	0.00138771	3			3e-09	0.0009	-0.0049	-0.0004			-0.00146667	0.00143475	3
	1e-09	-0.0004	-0.0011	0.0007			-0.000266667	0.000427742	3			1e-09	-0.0019	-0.00115	0.00125			-0.0006	0.000775672	3
	3e-10	-0.00245	-0.0017	0.0031			-0.00035	0.00141951	3			3e-10	-0.00465	0.00015	0.00745			0.000983333	0.00287222	3
	1e-10											1e-10
	3e-11											3e-11
	1e-11											1e-11
